# Supplementary material for: Two Different Bacterial Community Types Are Linked with the Low-Methane Emission Trait in Sheep
Source: PLoS One. 2014 Jul 31;9(7):e103171. doi: 10.1371/journal.pone.0103171 (PMC4117531; doi:10.1371/journal.pone.0103171)
Supplement: File S1 — (XLS) [file pone.0103171.s012.xls]

## Sheet: Key
File S1
Key for MetaData
Column	Column label	Description
1	SampleID_Bacteria	sample identifier (Bacteria)
2	BarcodeSequence_Bacteria	barcode sequence (Bacteria)
3	LinkerPrimerSequence_Bacteria	linker plus primer sequence (Bacteria)
4	OppositePrimerSequence_Bacteria	linker plus opposite primer sequence (Bacteria)
5	TargetRegion_Bacteria	target region (Bacteria)
6	Reads_Bacteria	Number of bacterial 16S rRNA gene sequencing reads after quality filtering
7	SampleID_Archaea	sample identifier (Archaea)
8	BarcodeSequence_Archaea	barcode sequence (Archaea)
9	LinkerPrimerSequence_Archaea	linker plus primer sequence (Archaea)
10	OppositePrimerSequence_Archaea	linker plus opposite primer sequence (Archaea)
11	TargetRegion_Archaea	target region (Archaea)
12	Reads_Archaea	Number of archaeal 16S rRNA gene sequencing reads after quality filtering
13	SampleID_Protozoa	sample identifier (rumen ciliate protozoa)
14	BarcodeSequence_Protozoa	barcode sequence (rumen ciliate protozoa)
15	LinkerPrimerSequence_Protozoa	linker plus primer sequence (rumen ciliate protozoa)
16	OppositePrimerSequence_Protozoa	linker plus opposite primer sequence (rumen ciliate protozoa)
17	TargetRegion_Protozoa	target region (rumen ciliate protozoa)
18	Reads_Protozoa	Number of ciliate protozoal 18S rRNA gene sequencing reads after quality filtering
19	SampleID_Fungi	sample identifier (anaerobic fungi)
20	BarcodeSequence_Fungi	barcode sequence (anaerobic fungi)
21	LinkerPrimerSequence_Fungi	linker plus primer sequence (anaerobic fungi)
22	OppositePrimerSequence_Fungi	linker plus opposite primer sequence (anaerobic fungi)
23	TargetRegion_Fungi	target region (anaerobic fungi)
24	Reads_Fungi	Number of anaerobic fungal internal transcribed spacer sequencing reads after quality filtering
25	RuminantSpecies	Species of ruminant
26	ID	identifier of the animal, in most cases identical to the animal’s ear tag
27	SIL_birth_Flock	flock that the animal was born in
28	Farm	farm on which the animal was housed prior to measurement
29	Sex	gender of the animal
30	OvBreed	overall breed of the animal
31	SILid	birth flock, ear tag and birth year of the animal (birth flock.ear tag/birth year)
32	ByrFlkTag	birth year, flock and ear tag of the animal (birth year:flock:ear tag/birth year)
33	SireSILid	identity of the animal’s sire
34	SireBreed	breed of the animal’s sire
35	Cohort	cohort in which the animal was measured
36	Round	measuring round from which the sample was collected
37	CH4Group	emitter group of the animal based on the 4-day average CH4 yield*
38	CASerial	clockwise serial rank according to CA clustering†
39	CAType	assigned type based on CA clustering and correlation with CH4 yield‡
40	PCoASerial	clockwise serial rank according to PCoA clustering†
41	PAMCluster	cluster affiliation based on computational clustering of bacterial community data using Partitioning Around Medoids (allowing 3 clusters; Bacteria only)§
42	Ruminotype	Bacterial community type¶
43	CH4Yield	CH4 yield in g CH4/kg dry matter intake (average of 2 consecutive days of measurement)
44	LiveWeight	live weight of the animal in kg
45	AceProRatio	acetate to propionate ratio in the collected sampleǁ
46	SamplingLocation	location of sample collection
47	SamplingDate	date of sample collection
48	Tissue	collected material
		*Hi = high CH4 emitter, Lo = low CH4 emitter.
		†NoData = no data were obtained from 454 sequencing of bacterial 16S rRNA genes of this sample.
		‡HM = high CA type, LM1 = low CA type 1, LM2 = low CA type 2, NoData = no data were obtained from 454 sequencing of bacterial 16S rRNA genes of this sample.
		§1 = cluster 1, 2 = cluster 2, 3 = cluster 3, NoData = no data were obtained from 454 sequencing of bacterial 16S rRNA genes of this sample.
		¶Q = ruminotype Q, S = ruminotype S, H = ruminotype H, NoData = no data were obtained from 454 sequencing of bacterial 16S rRNA genes of this sample
		ǁNoData = no VFA data were obtained from this sample.

## Sheet: MetaData
File S1
MetaData
SampleID_Bacteria	BarcodeSequence_Bacteria	LinkerPrimerSequence_Bacteria	OppositePrimerSequence_Bacteria	TargetRegion_Bacteria	Reads_Bacteria	SampleID_Archaea	BarcodeSequence_Archaea	LinkerPrimerSequence_Archaea	OppositePrimerSequence_Archaea	TargetRegion_Archaea	Reads_Archaea	SampleID_Protozoa	BarcodeSequence_Protozoa	LinkerPrimerSequence_Protozoa	OppositePrimerSequence_Protozoa	TargetRegion_Protozoa	Reads_Protozoa	SampleID_Fungi	BarcodeSequence_Fungi	LinkerPrimerSequence_Fungi	OppositePrimerSequence_Fungi	TargetRegion_Fungi	Reads_Fungi	RuminantSpecies	ID	SIL_birth_Flock	Farm	Sex	OvBreed	SILid	ByrFlkTag	SireSILid	SireBreed	Cohort	Round	CH4Group	CASerial	CAType	PCoASerial	PAMCluster	Ruminotype	CH4Yield	LiveWeight	AceProRatio	SamplingLocation	SamplingDate	Tissue
Ba.S100.C3aJul10Hi	CATAGCGAGTTC	GTCCGCGGCKGCTGGCAC	ACGAGTTTGATCMTGGCTCAG	Bacteria 16S	2146	Ar.S100.C3aJul10Hi	CTGCAGTACTTA	GTAGGAATTGGCGGGGGAGCAC	CAGCGGTGTGTGCAAGGAGC	Archaea 16S	1927	Pr.S100.C3aJul10Hi	GCTAGATGCCAG	TCAATTGCAAAGATCTATCCC	AAGACTAGGGATTGGARTGG	Protozoa 18S	1622	Fu.S100.C3aJul10Hi	TAGCCTCTCTGC	CCTCCTACCCTTTGTGAATTTG	CTGCGTTCTTCATCGTTGCG	Fungal ITS	710	Sheep	100	4640	Woodlands	E	Romney	4640.100/09	2009:4640:100/09	233.547/02	Romney	3	C3a	Hi	83	HM	92	1	H	16.0299	54	4.25	Palmerston North	2010-07-19	rumen_content
Ba.S100.C3bAug10Hi	AGATGTTCTGCT	GTCCGCGGCKGCTGGCAC	ACGAGTTTGATCMTGGCTCAG	Bacteria 16S	1247	Ar.S100.C3bAug10Hi	AGCTCCATACAG	GTAGGAATTGGCGGGGGAGCAC	CAGCGGTGTGTGCAAGGAGC	Archaea 16S	1377	Pr.S100.C3bAug10Hi	AACTGTGCGTAC	TCAATTGCAAAGATCTATCCC	AAGACTAGGGATTGGARTGG	Protozoa 18S	901	Fu.S100.C3bAug10Hi	ACAGAGTCGGCT	CCTCCTACCCTTTGTGAATTTG	CTGCGTTCTTCATCGTTGCG	Fungal ITS	343	Sheep	100	4640	Woodlands	E	Romney	4640.100/09	2009:4640:100/09	233.547/02	Romney	3	C3b	Hi	132	HM	129	1	H	17.975	56.3	5.18	Palmerston North	2010-07-31	rumen_content
Ba.S101.C4aSep10Lo	CAAGTGAGAGAG	GTCCGCGGCKGCTGGCAC	ACGAGTTTGATCMTGGCTCAG	Bacteria 16S	1642	Ar.S101.C4aSep10Lo	CGTTATGTACAC	GTAGGAATTGGCGGGGGAGCAC	CAGCGGTGTGTGCAAGGAGC	Archaea 16S	1161	Pr.S101.C4aSep10Lo	GATCTTCAGTAC	TCAATTGCAAAGATCTATCCC	AAGACTAGGGATTGGARTGG	Protozoa 18S	780	Fu.S101.C4aSep10Lo	GTGTCTACATTG	CCTCCTACCCTTTGTGAATTTG	CTGCGTTCTTCATCGTTGCG	Fungal ITS	593	Sheep	101	4757	Ashley Dene	E	Corriedale	4757.101/09	2009:4757:101/09	1023.179/07	Corriedale	4	C4a	Lo	49	LM1	50	1	Q	14.1135	46.1	3.69	Palmerston North	2010-09-03	rumen_content
Ba.S101.C4bSep10Lo	CACTCTGATTAG	GTCCGCGGCKGCTGGCAC	ACGAGTTTGATCMTGGCTCAG	Bacteria 16S	1908	Ar.S101.C4bSep10Lo	CTAGTCAGCTGA	GTAGGAATTGGCGGGGGAGCAC	CAGCGGTGTGTGCAAGGAGC	Archaea 16S	552	Pr.S101.C4bSep10Lo	GCAGCCGAGTAT	TCAATTGCAAAGATCTATCCC	AAGACTAGGGATTGGARTGG	Protozoa 18S	1199	Fu.S101.C4bSep10Lo	TACACGATCTAC	CCTCCTACCCTTTGTGAATTTG	CTGCGTTCTTCATCGTTGCG	Fungal ITS	293	Sheep	101	4757	Ashley Dene	E	Corriedale	4757.101/09	2009:4757:101/09	1023.179/07	Corriedale	4	C4b	Lo	37	LM1	41	1	Q	13.9754	48.2	3.74	Palmerston North	2010-09-15	rumen_content
Ba.S1107.C1aMar10Hi	AGATGTTCTGCT	GTCCGCGGCKGCTGGCAC	ACGAGTTTGATCMTGGCTCAG	Bacteria 16S	1895	Ar.S1107.C1aMar10Hi	AGCTCCATACAG	GTAGGAATTGGCGGGGGAGCAC	CAGCGGTGTGTGCAAGGAGC	Archaea 16S	2111	Pr.S1107.C1aMar10Hi	AACTGTGCGTAC	TCAATTGCAAAGATCTATCCC	AAGACTAGGGATTGGARTGG	Protozoa 18S	2344	Fu.S1107.C1aMar10Hi	ACAGAGTCGGCT	CCTCCTACCCTTTGTGAATTTG	CTGCGTTCTTCATCGTTGCG	Fungal ITS	643	Sheep	1107	2638	Woodlands	R	Coopworth	2638.1107/09	2009:2638:1107/09	1194.358/04	Coopworth	1	C1a	Hi	211	LM2	210	2	S	17.2385	52	5.69	Palmerston North	2010-03-28	rumen_content
Ba.S1107.C1bApr10Hi	ATCGATCTGTGG	GTCCGCGGCKGCTGGCAC	ACGAGTTTGATCMTGGCTCAG	Bacteria 16S	1867	Ar.S1107.C1bApr10Hi	CGATATTCATCG	GTAGGAATTGGCGGGGGAGCAC	CAGCGGTGTGTGCAAGGAGC	Archaea 16S	1051	Pr.S1107.C1bApr10Hi	GACTAGACCAGC	TCAATTGCAAAGATCTATCCC	AAGACTAGGGATTGGARTGG	Protozoa 18S	1733	Fu.S1107.C1bApr10Hi	GTAGCTGACGCA	CCTCCTACCCTTTGTGAATTTG	CTGCGTTCTTCATCGTTGCG	Fungal ITS	1209	Sheep	1107	2638	Woodlands	R	Coopworth	2638.1107/09	2009:2638:1107/09	1194.358/04	Coopworth	1	C1b	Hi	158	HM	175	2	H	18.3751	55.8	4.65	Palmerston North	2010-04-18	rumen_content
Ba.S1111.C1aMar10Hi	AGCAGTCGCGAT	GTCCGCGGCKGCTGGCAC	ACGAGTTTGATCMTGGCTCAG	Bacteria 16S	1978	Ar.S1111.C1aMar10Hi	AGGACGCACTGT	GTAGGAATTGGCGGGGGAGCAC	CAGCGGTGTGTGCAAGGAGC	Archaea 16S	1941	Pr.S1111.C1aMar10Hi	AATCGTGACTCG	TCAATTGCAAAGATCTATCCC	AAGACTAGGGATTGGARTGG	Protozoa 18S	2269	Fu.S1111.C1aMar10Hi	ACAGTTGCGCGA	CCTCCTACCCTTTGTGAATTTG	CTGCGTTCTTCATCGTTGCG	Fungal ITS	991	Sheep	1111	2638	Woodlands	R	Perendale	2638.1111/09	2009:2638:1111/09	696.206/05	Perendale	1	C1a	Hi	190	HM	182	2	H	18.4692	36.7	4.73	Palmerston North	2010-03-22	rumen_content
Ba.S1111.C1bApr10Hi	ATCTACTACACG	GTCCGCGGCKGCTGGCAC	ACGAGTTTGATCMTGGCTCAG	Bacteria 16S	3880	Ar.S1111.C1bApr10Hi	CGCACATGTTAT	GTAGGAATTGGCGGGGGAGCAC	CAGCGGTGTGTGCAAGGAGC	Archaea 16S	1202	Pr.S1111.C1bApr10Hi	GACTGCATCTTA	TCAATTGCAAAGATCTATCCC	AAGACTAGGGATTGGARTGG	Protozoa 18S	1583	Fu.S1111.C1bApr10Hi	GTATGACTGGCT	CCTCCTACCCTTTGTGAATTTG	CTGCGTTCTTCATCGTTGCG	Fungal ITS	733	Sheep	1111	2638	Woodlands	R	Perendale	2638.1111/09	2009:2638:1111/09	696.206/05	Perendale	1	C1b	Hi	188	HM	205	2	H	15.7878	41.5	5.76	Palmerston North	2010-04-16	rumen_content
Ba.S1120.C1aMar10Lo	AGCGCTGATGTG	GTCCGCGGCKGCTGGCAC	ACGAGTTTGATCMTGGCTCAG	Bacteria 16S	3667	Ar.S1120.C1aMar10Lo	AGTAGTATCCTC	GTAGGAATTGGCGGGGGAGCAC	CAGCGGTGTGTGCAAGGAGC	Archaea 16S	1888	Pr.S1120.C1aMar10Lo	ACACTAGATCCG	TCAATTGCAAAGATCTATCCC	AAGACTAGGGATTGGARTGG	Protozoa 18S	1773	Fu.S1120.C1aMar10Lo	ACTCTTCTAGAG	CCTCCTACCCTTTGTGAATTTG	CTGCGTTCTTCATCGTTGCG	Fungal ITS	534	Sheep	1120	2638	Woodlands	R	Perendale	2638.1120/09	2009:2638:1120/09	696.206/05	Perendale	1	C1a	Lo	47	LM1	47	1	Q	10.262	53.8	4.06	Palmerston North	2010-03-30	rumen_content
Ba.S1120.C1bApr10Lo	ATGACCATCGTG	GTCCGCGGCKGCTGGCAC	ACGAGTTTGATCMTGGCTCAG	Bacteria 16S	1095	Ar.S1120.C1bApr10Lo	CGCGATAGCAGT	GTAGGAATTGGCGGGGGAGCAC	CAGCGGTGTGTGCAAGGAGC	Archaea 16S	1526	Pr.S1120.C1bApr10Lo	GAGAGAATGATC	TCAATTGCAAAGATCTATCCC	AAGACTAGGGATTGGARTGG	Protozoa 18S	1269	Fu.S1120.C1bApr10Lo	GTCATATCGTAC	CCTCCTACCCTTTGTGAATTTG	CTGCGTTCTTCATCGTTGCG	Fungal ITS	243	Sheep	1120	2638	Woodlands	R	Perendale	2638.1120/09	2009:2638:1120/09	696.206/05	Perendale	1	C1b	Lo	38	LM1	26	3	Q	13.7786	58.3	3.76	Palmerston North	2010-04-20	rumen_content
Ba.S1174.C1aMar10Hi	ATACACGTGGCG	GTCCGCGGCKGCTGGCAC	ACGAGTTTGATCMTGGCTCAG	Bacteria 16S	2327	Ar.S1174.C1aMar10Hi	CCGATGTCAGAT	GTAGGAATTGGCGGGGGAGCAC	CAGCGGTGTGTGCAAGGAGC	Archaea 16S	1128	Pr.S1174.C1aMar10Hi	GAATGATGAGTG	TCAATTGCAAAGATCTATCCC	AAGACTAGGGATTGGARTGG	Protozoa 18S	1055	Fu.S1174.C1aMar10Hi	GGCGTACTGATG	CCTCCTACCCTTTGTGAATTTG	CTGCGTTCTTCATCGTTGCG	Fungal ITS	380	Sheep	1174	2638	Woodlands	R	Romney	2638.1174/09	2009:2638:1174/09	2695.252/05	Romney	1	C1a	Hi	138	HM	164	2	H	16.436	41.9	5.61	Palmerston North	2010-03-20	rumen_content
Ba.S1174.C1bApr10Hi	ATGACTCATTCG	GTCCGCGGCKGCTGGCAC	ACGAGTTTGATCMTGGCTCAG	Bacteria 16S	3253	Ar.S1174.C1bApr10Hi	CGCGTAACTGTA	GTAGGAATTGGCGGGGGAGCAC	CAGCGGTGTGTGCAAGGAGC	Archaea 16S	1030	Pr.S1174.C1bApr10Hi	GAGAGCTCTACG	TCAATTGCAAAGATCTATCCC	AAGACTAGGGATTGGARTGG	Protozoa 18S	1743	Fu.S1174.C1bApr10Hi	GTCATTCACGAG	CCTCCTACCCTTTGTGAATTTG	CTGCGTTCTTCATCGTTGCG	Fungal ITS	659	Sheep	1174	2638	Woodlands	R	Romney	2638.1174/09	2009:2638:1174/09	2695.252/05	Romney	1	C1b	Hi	202	LM2	212	2	S	17.7322	46.9	4.07	Palmerston North	2010-04-14	rumen_content
Ba.S118.C4aSep10Lo	ATTCTGTGAGCG	GTCCGCGGCKGCTGGCAC	ACGAGTTTGATCMTGGCTCAG	Bacteria 16S	1381	Ar.S118.C4aSep10Lo	CGTGATCTCTCC	GTAGGAATTGGCGGGGGAGCAC	CAGCGGTGTGTGCAAGGAGC	Archaea 16S	<515	Pr.S118.C4aSep10Lo	GATCCGACACTA	TCAATTGCAAAGATCTATCCC	AAGACTAGGGATTGGARTGG	Protozoa 18S	948	Fu.S118.C4aSep10Lo	GTGATAGTGCCG	CCTCCTACCCTTTGTGAATTTG	CTGCGTTCTTCATCGTTGCG	Fungal ITS	160	Sheep	118	4757	Ashley Dene	E	Corriedale	4757.118/09	2009:4757:118/09	1023.179/07	Corriedale	4	C4a	Lo	93	HM	93	1	H	14.4379	41.6	4.22	Palmerston North	2010-09-01	rumen_content
Ba.S118.C4bSep10Lo	CACTCAACAGAC	GTCCGCGGCKGCTGGCAC	ACGAGTTTGATCMTGGCTCAG	Bacteria 16S	1950	Ar.S118.C4bSep10Lo	CTAGGTCACTAG	GTAGGAATTGGCGGGGGAGCAC	CAGCGGTGTGTGCAAGGAGC	Archaea 16S	1100	Pr.S118.C4bSep10Lo	GCAGCACGTTGA	TCAATTGCAAAGATCTATCCC	AAGACTAGGGATTGGARTGG	Protozoa 18S	1096	Fu.S118.C4bSep10Lo	TACACACATGGC	CCTCCTACCCTTTGTGAATTTG	CTGCGTTCTTCATCGTTGCG	Fungal ITS	195	Sheep	118	4757	Ashley Dene	E	Corriedale	4757.118/09	2009:4757:118/09	1023.179/07	Corriedale	4	C4b	Lo	50	LM1	49	1	Q	13.5428	44	3.88	Palmerston North	2010-09-15	rumen_content
Ba.S119.C3aJul10Hi	CAGATACACTTC	GTCCGCGGCKGCTGGCAC	ACGAGTTTGATCMTGGCTCAG	Bacteria 16S	1764	Ar.S119.C3aJul10Hi	CTCAGTATGCAG	GTAGGAATTGGCGGGGGAGCAC	CAGCGGTGTGTGCAAGGAGC	Archaea 16S	1555	Pr.S119.C3aJul10Hi	GCATATAGTCTC	TCAATTGCAAAGATCTATCCC	AAGACTAGGGATTGGARTGG	Protozoa 18S	1539	Fu.S119.C3aJul10Hi	TACGCGCTGAGA	CCTCCTACCCTTTGTGAATTTG	CTGCGTTCTTCATCGTTGCG	Fungal ITS	400	Sheep	119	9153	Poukawa	E	Coopworth	9153.119/09	2009:9153:119/09	454.706/00	Coopworth	3	C3a	Hi	115	HM	113	1	H	16.1433	42.3	4.02	Palmerston North	2010-07-11	rumen_content
Ba.S119.C3bAug10Hi	AGCGAGCTATCT	GTCCGCGGCKGCTGGCAC	ACGAGTTTGATCMTGGCTCAG	Bacteria 16S	902	Ar.S119.C3bAug10Hi	AGTACTGCAGGC	GTAGGAATTGGCGGGGGAGCAC	CAGCGGTGTGTGCAAGGAGC	Archaea 16S	1192	Pr.S119.C3bAug10Hi	ACACGGTGTCTA	TCAATTGCAAAGATCTATCCC	AAGACTAGGGATTGGARTGG	Protozoa 18S	891	Fu.S119.C3bAug10Hi	ACATTCAGCGCA	CCTCCTACCCTTTGTGAATTTG	CTGCGTTCTTCATCGTTGCG	Fungal ITS	373	Sheep	119	9153	Poukawa	E	Coopworth	9153.119/09	2009:9153:119/09	454.706/00	Coopworth	3	C3b	Hi	101	HM	97	1	H	17.0251	45.8	4.81	Palmerston North	2010-08-02	rumen_content
Ba.S1207.C1aMar10Lo	AGCATATGAGAG	GTCCGCGGCKGCTGGCAC	ACGAGTTTGATCMTGGCTCAG	Bacteria 16S	1498	Ar.S1207.C1aMar10Lo	AGGCTACACGAC	GTAGGAATTGGCGGGGGAGCAC	CAGCGGTGTGTGCAAGGAGC	Archaea 16S	2577	Pr.S1207.C1aMar10Lo	ACACACTATGGC	TCAATTGCAAAGATCTATCCC	AAGACTAGGGATTGGARTGG	Protozoa 18S	3372	Fu.S1207.C1aMar10Lo	ACTCGATTCGAT	CCTCCTACCCTTTGTGAATTTG	CTGCGTTCTTCATCGTTGCG	Fungal ITS	983	Sheep	1207	2638	Woodlands	R	Perendale	2638.1207/09	2009:2638:1207/09	696.206/05	Perendale	1	C1a	Lo	222	LM2	222	2	S	11.9052	45.6	5.24	Palmerston North	2010-03-20	rumen_content
Ba.S1207.C1bApr10Lo	ATCTCTGGCATA	GTCCGCGGCKGCTGGCAC	ACGAGTTTGATCMTGGCTCAG	Bacteria 16S	2146	Ar.S1207.C1bApr10Lo	CGCACTCTAGAA	GTAGGAATTGGCGGGGGAGCAC	CAGCGGTGTGTGCAAGGAGC	Archaea 16S	1898	Pr.S1207.C1bApr10Lo	GACTGTCATGCA	TCAATTGCAAAGATCTATCCC	AAGACTAGGGATTGGARTGG	Protozoa 18S	1544	Fu.S1207.C1bApr10Lo	GTATGCGCTGTA	CCTCCTACCCTTTGTGAATTTG	CTGCGTTCTTCATCGTTGCG	Fungal ITS	678	Sheep	1207	2638	Woodlands	R	Perendale	2638.1207/09	2009:2638:1207/09	696.206/05	Perendale	1	C1b	Lo	20	LM1	20	3	Q	13.173	50.5	4.88	Palmerston North	2010-04-14	rumen_content
Ba.S124.C4aSep10Hi	ATGACTCATTCG	GTCCGCGGCKGCTGGCAC	ACGAGTTTGATCMTGGCTCAG	Bacteria 16S	1310	Ar.S124.C4aSep10Hi	CGCGTAACTGTA	GTAGGAATTGGCGGGGGAGCAC	CAGCGGTGTGTGCAAGGAGC	Archaea 16S	1174	Pr.S124.C4aSep10Hi	GAGAGCTCTACG	TCAATTGCAAAGATCTATCCC	AAGACTAGGGATTGGARTGG	Protozoa 18S	894	Fu.S124.C4aSep10Hi	GTCATTCACGAG	CCTCCTACCCTTTGTGAATTTG	CTGCGTTCTTCATCGTTGCG	Fungal ITS	640	Sheep	124	4757	Ashley Dene	E	Perendale	4757.124/09	2009:4757:124/09	696.206/05	Perendale	4	C4a	Hi	127	HM	126	2	H	13.6997	40.9	3.81	Palmerston North	2010-08-26	rumen_content
Ba.S124.C4bSep10Hi	CAGGTGCTACTA	GTCCGCGGCKGCTGGCAC	ACGAGTTTGATCMTGGCTCAG	Bacteria 16S	1173	Ar.S124.C4bSep10Hi	CTCGCACATATA	GTAGGAATTGGCGGGGGAGCAC	CAGCGGTGTGTGCAAGGAGC	Archaea 16S	1068	Pr.S124.C4bSep10Hi	GCCTATACTACA	TCAATTGCAAAGATCTATCCC	AAGACTAGGGATTGGARTGG	Protozoa 18S	1003	Fu.S124.C4bSep10Hi	TACTGGACGCGA	CCTCCTACCCTTTGTGAATTTG	CTGCGTTCTTCATCGTTGCG	Fungal ITS	321	Sheep	124	4757	Ashley Dene	E	Perendale	4757.124/09	2009:4757:124/09	696.206/05	Perendale	4	C4b	Hi	42	LM1	44	1	Q	16.7215	45.2	3.55	Palmerston North	2010-09-22	rumen_content
Ba.S1243.C1aMar10Hi	AGATCGGCTCGA	GTCCGCGGCKGCTGGCAC	ACGAGTTTGATCMTGGCTCAG	Bacteria 16S	1045	Ar.S1243.C1aMar10Hi	AGCGTAGGTCGT	GTAGGAATTGGCGGGGGAGCAC	CAGCGGTGTGTGCAAGGAGC	Archaea 16S	2219	Pr.S1243.C1aMar10Hi	AACGCACGCTAG	TCAATTGCAAAGATCTATCCC	AAGACTAGGGATTGGARTGG	Protozoa 18S	1518	Fu.S1243.C1aMar10Hi	ACACTGTTCATG	CCTCCTACCCTTTGTGAATTTG	CTGCGTTCTTCATCGTTGCG	Fungal ITS	312	Sheep	1243	2638	Woodlands	R	Coopworth	2638.1243/09	2009:2638:1243/09	1194.358/04	Coopworth	1	C1a	Hi	133	HM	161	2	H	16.1919	40.3	4.53	Palmerston North	2010-03-26	rumen_content
Ba.S1243.C1bApr10Hi	AGCAGCACTTGT	GTCCGCGGCKGCTGGCAC	ACGAGTTTGATCMTGGCTCAG	Bacteria 16S	841	Ar.S1243.C1bApr10Hi	AGCTTGACAGCT	GTAGGAATTGGCGGGGGAGCAC	CAGCGGTGTGTGCAAGGAGC	Archaea 16S	1732	Pr.S1243.C1bApr10Hi	AATCAGTCTCGT	TCAATTGCAAAGATCTATCCC	AAGACTAGGGATTGGARTGG	Protozoa 18S	1421	Fu.S1243.C1bApr10Hi	ACAGTGCTTCAT	CCTCCTACCCTTTGTGAATTTG	CTGCGTTCTTCATCGTTGCG	Fungal ITS	524	Sheep	1243	2638	Woodlands	R	Coopworth	2638.1243/09	2009:2638:1243/09	1194.358/04	Coopworth	1	C1b	Hi	143	HM	186	2	H	16.3011	44.2	4.96	Palmerston North	2010-04-16	rumen_content
Ba.S125.C4aSep10Lo	CACATCTAACAC	GTCCGCGGCKGCTGGCAC	ACGAGTTTGATCMTGGCTCAG	Bacteria 16S	1397	Ar.S125.C4aSep10Lo	CTACATCTAAGC	GTAGGAATTGGCGGGGGAGCAC	CAGCGGTGTGTGCAAGGAGC	Archaea 16S	1223	Pr.S125.C4aSep10Lo	GATGTGAGCGCT	TCAATTGCAAAGATCTATCCC	AAGACTAGGGATTGGARTGG	Protozoa 18S	809	Fu.S125.C4aSep10Lo	GTTAGAGCACTC	CCTCCTACCCTTTGTGAATTTG	CTGCGTTCTTCATCGTTGCG	Fungal ITS	352	Sheep	125	4757	Ashley Dene	E	Corriedale	4757.125/09	2009:4757:125/09	1023.179/07	Corriedale	4	C4a	Lo	134	HM	114	1	H	13.3203	44.3	4.18	Palmerston North	2010-09-03	rumen_content
Ba.S125.C4bSep10Lo	CACGACAGGCTA	GTCCGCGGCKGCTGGCAC	ACGAGTTTGATCMTGGCTCAG	Bacteria 16S	1735	Ar.S125.C4bSep10Lo	CTACTACAGGTG	GTAGGAATTGGCGGGGGAGCAC	CAGCGGTGTGTGCAAGGAGC	Archaea 16S	<515	Pr.S125.C4bSep10Lo	GCAATAGCTGCT	TCAATTGCAAAGATCTATCCC	AAGACTAGGGATTGGARTGG	Protozoa 18S	1398	Fu.S125.C4bSep10Lo	GTTGACGACAGC	CCTCCTACCCTTTGTGAATTTG	CTGCGTTCTTCATCGTTGCG	Fungal ITS	458	Sheep	125	4757	Ashley Dene	E	Corriedale	4757.125/09	2009:4757:125/09	1023.179/07	Corriedale	4	C4b	Lo	58	LM1	57	1	Q	12.671	45.8	3.75	Palmerston North	2010-09-15	rumen_content
Ba.S1253.C1aMar10Lo	AGATCTCTGCAT	GTCCGCGGCKGCTGGCAC	ACGAGTTTGATCMTGGCTCAG	Bacteria 16S	953	Ar.S1253.C1aMar10Lo	AGCTATCCACGA	GTAGGAATTGGCGGGGGAGCAC	CAGCGGTGTGTGCAAGGAGC	Archaea 16S	2429	Pr.S1253.C1aMar10Lo	AACTCGTCGATG	TCAATTGCAAAGATCTATCCC	AAGACTAGGGATTGGARTGG	Protozoa 18S	1247	Fu.S1253.C1aMar10Lo	ACAGACCACTCA	CCTCCTACCCTTTGTGAATTTG	CTGCGTTCTTCATCGTTGCG	Fungal ITS	1285	Sheep	1253	2638	Woodlands	R	Coopworth	2638.1253/09	2009:2638:1253/09	2638.1115/08	TexComp	1	C1a	Lo	223	LM2	227	2	S	12.104	38.8	4.32	Palmerston North	2010-03-26	rumen_content
Ba.S1253.C1bApr10Lo	ATCCTCAGTAGT	GTCCGCGGCKGCTGGCAC	ACGAGTTTGATCMTGGCTCAG	Bacteria 16S	1180	Ar.S1253.C1bApr10Lo	CGATAGATCTTC	GTAGGAATTGGCGGGGGAGCAC	CAGCGGTGTGTGCAAGGAGC	Archaea 16S	1720	Pr.S1253.C1bApr10Lo	GACTAACGTCAC	TCAATTGCAAAGATCTATCCC	AAGACTAGGGATTGGARTGG	Protozoa 18S	1496	Fu.S1253.C1bApr10Lo	GTAGCGCGAGTT	CCTCCTACCCTTTGTGAATTTG	CTGCGTTCTTCATCGTTGCG	Fungal ITS	1365	Sheep	1253	2638	Woodlands	R	Coopworth	2638.1253/09	2009:2638:1253/09	2638.1115/08	TexComp	1	C1b	Lo	216	LM2	217	2	S	13.266	40.4	5.03	Palmerston North	2010-04-10	rumen_content
Ba.S1265.C1aMar10Lo	ATCACGTAGCGG	GTCCGCGGCKGCTGGCAC	ACGAGTTTGATCMTGGCTCAG	Bacteria 16S	1830	Ar.S1265.C1aMar10Lo	CGAGCAGCACAT	GTAGGAATTGGCGGGGGAGCAC	CAGCGGTGTGTGCAAGGAGC	Archaea 16S	1792	Pr.S1265.C1aMar10Lo	GACGATATCGCG	TCAATTGCAAAGATCTATCCC	AAGACTAGGGATTGGARTGG	Protozoa 18S	1108	Fu.S1265.C1aMar10Lo	GTAGACTGCGTG	CCTCCTACCCTTTGTGAATTTG	CTGCGTTCTTCATCGTTGCG	Fungal ITS	646	Sheep	1265	2638	Woodlands	R	Coopworth	2638.1265/09	2009:2638:1265/09	3007.296/05	Texel	1	C1a	Lo	225	LM2	223	2	S	7.91385	60	3.24	Palmerston North	2010-03-30	rumen_content
Ba.S1265.C1bApr10Lo	ATGGCGTGCACA	GTCCGCGGCKGCTGGCAC	ACGAGTTTGATCMTGGCTCAG	Bacteria 16S	1397	Ar.S1265.C1bApr10Lo	CGTATCTGCGAA	GTAGGAATTGGCGGGGGAGCAC	CAGCGGTGTGTGCAAGGAGC	Archaea 16S	950	Pr.S1265.C1bApr10Lo	GAGTGAGTACAA	TCAATTGCAAAGATCTATCCC	AAGACTAGGGATTGGARTGG	Protozoa 18S	5130	Fu.S1265.C1bApr10Lo	GTCTCTCTACGC	CCTCCTACCCTTTGTGAATTTG	CTGCGTTCTTCATCGTTGCG	Fungal ITS	371	Sheep	1265	2638	Woodlands	R	Coopworth	2638.1265/09	2009:2638:1265/09	3007.296/05	Texel	1	C1b	Lo	126	HM	184	2	H	13.0085	64	4.6	Palmerston North	2010-04-20	rumen_content
Ba.S1266.C1aMar10Hi	AGATCGGCTCGA	GTCCGCGGCKGCTGGCAC	ACGAGTTTGATCMTGGCTCAG	Bacteria 16S	2453	Ar.S1266.C1aMar10Hi	AGCGTAGGTCGT	GTAGGAATTGGCGGGGGAGCAC	CAGCGGTGTGTGCAAGGAGC	Archaea 16S	2886	Pr.S1266.C1aMar10Hi	AACGCACGCTAG	TCAATTGCAAAGATCTATCCC	AAGACTAGGGATTGGARTGG	Protozoa 18S	3128	Fu.S1266.C1aMar10Hi	ACACTGTTCATG	CCTCCTACCCTTTGTGAATTTG	CTGCGTTCTTCATCGTTGCG	Fungal ITS	1023	Sheep	1266	2638	Woodlands	R	Coopworth	2638.1266/09	2009:2638:1266/09	2638.1420/07	Coopworth	1	C1a	Hi	218	LM2	207	2	S	18.7389	46.7	5.58	Palmerston North	2010-03-28	rumen_content
Ba.S1266.C1bApr10Hi	ATCCGATCACAG	GTCCGCGGCKGCTGGCAC	ACGAGTTTGATCMTGGCTCAG	Bacteria 16S	3329	Ar.S1266.C1bApr10Hi	CGAGTTGTAGCG	GTAGGAATTGGCGGGGGAGCAC	CAGCGGTGTGTGCAAGGAGC	Archaea 16S	2741	Pr.S1266.C1bApr10Hi	GACGTTGCACAG	TCAATTGCAAAGATCTATCCC	AAGACTAGGGATTGGARTGG	Protozoa 18S	1632	Fu.S1266.C1bApr10Hi	GTAGCAACGTCT	CCTCCTACCCTTTGTGAATTTG	CTGCGTTCTTCATCGTTGCG	Fungal ITS	948	Sheep	1266	2638	Woodlands	R	Coopworth	2638.1266/09	2009:2638:1266/09	2638.1420/07	Coopworth	1	C1b	Hi	128	HM	166	2	H	17.128	51.3	4.27	Palmerston North	2010-04-18	rumen_content
Ba.S1283.C1aMar10Lo	ATCAGGCGTGTG	GTCCGCGGCKGCTGGCAC	ACGAGTTTGATCMTGGCTCAG	Bacteria 16S	1437	Ar.S1283.C1aMar10Lo	CGAGTCTAGTTG	GTAGGAATTGGCGGGGGAGCAC	CAGCGGTGTGTGCAAGGAGC	Archaea 16S	2028	Pr.S1283.C1aMar10Lo	GACGCTAGTTCA	TCAATTGCAAAGATCTATCCC	AAGACTAGGGATTGGARTGG	Protozoa 18S	3517	Fu.S1283.C1aMar10Lo	GTAGATGCTTCG	CCTCCTACCCTTTGTGAATTTG	CTGCGTTCTTCATCGTTGCG	Fungal ITS	848	Sheep	1283	2638	Woodlands	R	Coopworth	2638.1283/09	2009:2638:1283/09	2638.1162/05	Coopworth	1	C1a	Lo	229	LM2	229	2	S	8.74354	40.7	3.61	Palmerston North	2010-03-30	rumen_content
Ba.S1283.C1bApr10Lo	ATGTACGGCGAC	GTCCGCGGCKGCTGGCAC	ACGAGTTTGATCMTGGCTCAG	Bacteria 16S	4073	Ar.S1283.C1bApr10Lo	CGTCAACGATGT	GTAGGAATTGGCGGGGGAGCAC	CAGCGGTGTGTGCAAGGAGC	Archaea 16S	1091	Pr.S1283.C1bApr10Lo	GATACGTCCTGA	TCAATTGCAAAGATCTATCCC	AAGACTAGGGATTGGARTGG	Protozoa 18S	2420	Fu.S1283.C1bApr10Lo	GTCTGGATAGCG	CCTCCTACCCTTTGTGAATTTG	CTGCGTTCTTCATCGTTGCG	Fungal ITS	302	Sheep	1283	2638	Woodlands	R	Coopworth	2638.1283/09	2009:2638:1283/09	2638.1162/05	Coopworth	1	C1b	Lo	131	HM	170	2	H	11.6869	42.7	4.52	Palmerston North	2010-04-20	rumen_content
Ba.S130.C3aJul10Hi	CATACCAGTAGC	GTCCGCGGCKGCTGGCAC	ACGAGTTTGATCMTGGCTCAG	Bacteria 16S	1952	Ar.S130.C3aJul10Hi	CTGAGATACGCG	GTAGGAATTGGCGGGGGAGCAC	CAGCGGTGTGTGCAAGGAGC	Archaea 16S	3545	Pr.S130.C3aJul10Hi	GCGTTACACACA	TCAATTGCAAAGATCTATCCC	AAGACTAGGGATTGGARTGG	Protozoa 18S	1673	Fu.S130.C3aJul10Hi	TAGCACACCTAT	CCTCCTACCCTTTGTGAATTTG	CTGCGTTCTTCATCGTTGCG	Fungal ITS	662	Sheep	130	4640	Woodlands	E	Coopworth	4640.130/09	2009:4640:130/09	454.706/00	Coopworth	3	C3a	Hi	92	HM	110	1	H	14.8099	49.7	3.75	Palmerston North	2010-07-17	rumen_content
Ba.S130.C3bAug10Hi	ATATGCCAGTGC	GTCCGCGGCKGCTGGCAC	ACGAGTTTGATCMTGGCTCAG	Bacteria 16S	790	Ar.S130.C3bAug10Hi	CGAGAGTTACGC	GTAGGAATTGGCGGGGGAGCAC	CAGCGGTGTGTGCAAGGAGC	Archaea 16S	1103	Pr.S130.C3bAug10Hi	GACGAGTCAGTC	TCAATTGCAAAGATCTATCCC	AAGACTAGGGATTGGARTGG	Protozoa 18S	1102	Fu.S130.C3bAug10Hi	GTACTCTAGACT	CCTCCTACCCTTTGTGAATTTG	CTGCGTTCTTCATCGTTGCG	Fungal ITS	248	Sheep	130	4640	Woodlands	E	Coopworth	4640.130/09	2009:4640:130/09	454.706/00	Coopworth	3	C3b	Hi	80	HM	86	1	H	20.0495	52.3	4.05	Palmerston North	2010-08-06	rumen_content
Ba.S1317.C1aMar10Lo	ATATCGCTACTG	GTCCGCGGCKGCTGGCAC	ACGAGTTTGATCMTGGCTCAG	Bacteria 16S	2977	Ar.S1317.C1aMar10Lo	CGACTTATGTGT	GTAGGAATTGGCGGGGGAGCAC	CAGCGGTGTGTGCAAGGAGC	Archaea 16S	1338	Pr.S1317.C1aMar10Lo	GACCGAGCTATG	TCAATTGCAAAGATCTATCCC	AAGACTAGGGATTGGARTGG	Protozoa 18S	908	Fu.S1317.C1aMar10Lo	GTACGGCATACG	CCTCCTACCCTTTGTGAATTTG	CTGCGTTCTTCATCGTTGCG	Fungal ITS	365	Sheep	1317	2638	Woodlands	R	Coopworth	2638.1317/09	2009:2638:1317/09	1138.31/07	Coopworth	1	C1a	Lo	163	HM	167	2	H	14.655	39	5.3	Palmerston North	2010-03-24	rumen_content
Ba.S1317.C1bApr10Lo	ATGGATACGCTC	GTCCGCGGCKGCTGGCAC	ACGAGTTTGATCMTGGCTCAG	Bacteria 16S	2522	Ar.S1317.C1bApr10Lo	CGTACTAGACTG	GTAGGAATTGGCGGGGGAGCAC	CAGCGGTGTGTGCAAGGAGC	Archaea 16S	1202	Pr.S1317.C1bApr10Lo	GAGTATGCAGCC	TCAATTGCAAAGATCTATCCC	AAGACTAGGGATTGGARTGG	Protozoa 18S	1927	Fu.S1317.C1bApr10Lo	GTCTATCGGAGT	CCTCCTACCCTTTGTGAATTTG	CTGCGTTCTTCATCGTTGCG	Fungal ITS	367	Sheep	1317	2638	Woodlands	R	Coopworth	2638.1317/09	2009:2638:1317/09	1138.31/07	Coopworth	1	C1b	Lo	150	HM	168	2	H	10.4983	43	3.07	Palmerston North	2010-04-12	rumen_content
Ba.S132.C4aSep10Hi	ATTATCGTGCAC	GTCCGCGGCKGCTGGCAC	ACGAGTTTGATCMTGGCTCAG	Bacteria 16S	1731	Ar.S132.C4aSep10Hi	CGTGACAATGTC	GTAGGAATTGGCGGGGGAGCAC	CAGCGGTGTGTGCAAGGAGC	Archaea 16S	1228	Pr.S132.C4aSep10Hi	GATCAGAAGATG	TCAATTGCAAAGATCTATCCC	AAGACTAGGGATTGGARTGG	Protozoa 18S	1077	Fu.S132.C4aSep10Hi	GTGAGGTCGCTA	CCTCCTACCCTTTGTGAATTTG	CTGCGTTCTTCATCGTTGCG	Fungal ITS	466	Sheep	132	4757	Ashley Dene	E	Perendale	4757.132/09	2009:4757:132/09	696.206/05	Perendale	4	C4a	Hi	112	HM	95	1	H	15.6798	29	4.05	Palmerston North	2010-09-01	rumen_content
Ba.S132.C4bSep10Hi	CAGAGGAGCTCT	GTCCGCGGCKGCTGGCAC	ACGAGTTTGATCMTGGCTCAG	Bacteria 16S	1237	Ar.S132.C4bSep10Hi	CTCAATGACTCA	GTAGGAATTGGCGGGGGAGCAC	CAGCGGTGTGTGCAAGGAGC	Archaea 16S	1004	Pr.S132.C4bSep10Hi	GCATAGTAGCCG	TCAATTGCAAAGATCTATCCC	AAGACTAGGGATTGGARTGG	Protozoa 18S	1052	Fu.S132.C4bSep10Hi	TACGATGACCAC	CCTCCTACCCTTTGTGAATTTG	CTGCGTTCTTCATCGTTGCG	Fungal ITS	339	Sheep	132	4757	Ashley Dene	E	Perendale	4757.132/09	2009:4757:132/09	696.206/05	Perendale	4	C4b	Hi	96	HM	81	1	H	15.9084	31.8	4.15	Palmerston North	2010-09-17	rumen_content
Ba.S1326.C1aMar10Hi	ATCACTAGTCAC	GTCCGCGGCKGCTGGCAC	ACGAGTTTGATCMTGGCTCAG	Bacteria 16S	2194	Ar.S1326.C1aMar10Hi	CGAGGCTCAGTA	GTAGGAATTGGCGGGGGAGCAC	CAGCGGTGTGTGCAAGGAGC	Archaea 16S	1351	Pr.S1326.C1aMar10Hi	GACGCAGTAGCT	TCAATTGCAAAGATCTATCCC	AAGACTAGGGATTGGARTGG	Protozoa 18S	1993	Fu.S1326.C1aMar10Hi	GTAGAGCTGTTC	CCTCCTACCCTTTGTGAATTTG	CTGCGTTCTTCATCGTTGCG	Fungal ITS	584	Sheep	1326	2638	Woodlands	R	Coopworth	2638.1326/09	2009:2638:1326/09	2638.1162/05	Coopworth	1	C1a	Hi	140	HM	157	2	H	16.0688	38.1	5.64	Palmerston North	2010-03-28	rumen_content
Ba.S1326.C1bApr10Hi	ATGGTCTACTAC	GTCCGCGGCKGCTGGCAC	ACGAGTTTGATCMTGGCTCAG	Bacteria 16S	2532	Ar.S1326.C1bApr10Hi	CGTATGCTGTAT	GTAGGAATTGGCGGGGGAGCAC	CAGCGGTGTGTGCAAGGAGC	Archaea 16S	1930	Pr.S1326.C1bApr10Hi	GAGTGGTAGAGA	TCAATTGCAAAGATCTATCCC	AAGACTAGGGATTGGARTGG	Protozoa 18S	4833	Fu.S1326.C1bApr10Hi	GTCTGACAGTTG	CCTCCTACCCTTTGTGAATTTG	CTGCGTTCTTCATCGTTGCG	Fungal ITS	510	Sheep	1326	2638	Woodlands	R	Coopworth	2638.1326/09	2009:2638:1326/09	2638.1162/05	Coopworth	1	C1b	Hi	59	LM1	54	1	Q	16.0016	40.7	4.92	Palmerston North	2010-04-18	rumen_content
Ba.S1331.C1aMar10Lo	AGCAGCACTTGT	GTCCGCGGCKGCTGGCAC	ACGAGTTTGATCMTGGCTCAG	Bacteria 16S	834	Ar.S1331.C1aMar10Lo	AGCTTGACAGCT	GTAGGAATTGGCGGGGGAGCAC	CAGCGGTGTGTGCAAGGAGC	Archaea 16S	1991	Pr.S1331.C1aMar10Lo	AATCAGTCTCGT	TCAATTGCAAAGATCTATCCC	AAGACTAGGGATTGGARTGG	Protozoa 18S	1993	Fu.S1331.C1aMar10Lo	ACAGTGCTTCAT	CCTCCTACCCTTTGTGAATTTG	CTGCGTTCTTCATCGTTGCG	Fungal ITS	1469	Sheep	1331	2638	Woodlands	R	Coopworth	2638.1331/09	2009:2638:1331/09	2415.1/07	Coopworth	1	C1a	Lo	207	LM2	214	2	S	12.138	40.1	4.66	Palmerston North	2010-03-26	rumen_content
Ba.S1331.C1bApr10Lo	ATCGTACAACTC	GTCCGCGGCKGCTGGCAC	ACGAGTTTGATCMTGGCTCAG	Bacteria 16S	1517	Ar.S1331.C1bApr10Lo	CGATGTCGTCAA	GTAGGAATTGGCGGGGGAGCAC	CAGCGGTGTGTGCAAGGAGC	Archaea 16S	1805	Pr.S1331.C1bApr10Lo	GACTGATCATCT	TCAATTGCAAAGATCTATCCC	AAGACTAGGGATTGGARTGG	Protozoa 18S	1734	Fu.S1331.C1bApr10Lo	GTATCCATGCGA	CCTCCTACCCTTTGTGAATTTG	CTGCGTTCTTCATCGTTGCG	Fungal ITS	796	Sheep	1331	2638	Woodlands	R	Coopworth	2638.1331/09	2009:2638:1331/09	2415.1/07	Coopworth	1	C1b	Lo	199	LM2	199	2	S	12.8443	43.3	4.18	Palmerston North	2010-04-10	rumen_content
Ba.S1333.C1aMar10Lo	AGCGACTGTGCA	GTCCGCGGCKGCTGGCAC	ACGAGTTTGATCMTGGCTCAG	Bacteria 16S	2689	Ar.S1333.C1aMar10Lo	AGTACGCTCGAG	GTAGGAATTGGCGGGGGAGCAC	CAGCGGTGTGTGCAAGGAGC	Archaea 16S	924	Pr.S1333.C1aMar10Lo	ACACGAGCCACA	TCAATTGCAAAGATCTATCCC	AAGACTAGGGATTGGARTGG	Protozoa 18S	2524	Fu.S1333.C1aMar10Lo	ACATGTCACGTG	CCTCCTACCCTTTGTGAATTTG	CTGCGTTCTTCATCGTTGCG	Fungal ITS	603	Sheep	1333	2638	Woodlands	R	Coopworth	2638.1333/09	2009:2638:1333/09	2638.1564/07	Coopworth	1	C1a	Lo	214	LM2	221	2	S	12.4714	36.6	3.7	Palmerston North	2010-03-24	rumen_content
Ba.S1333.C1bApr10Lo	ATCTGGTGCTAT	GTCCGCGGCKGCTGGCAC	ACGAGTTTGATCMTGGCTCAG	Bacteria 16S	1656	Ar.S1333.C1bApr10Lo	CGCAGCGGTATA	GTAGGAATTGGCGGGGGAGCAC	CAGCGGTGTGTGCAAGGAGC	Archaea 16S	1772	Pr.S1333.C1bApr10Lo	GAGAATACGTGA	TCAATTGCAAAGATCTATCCC	AAGACTAGGGATTGGARTGG	Protozoa 18S	1582	Fu.S1333.C1bApr10Lo	GTCAACGCGATG	CCTCCTACCCTTTGTGAATTTG	CTGCGTTCTTCATCGTTGCG	Fungal ITS	280	Sheep	1333	2638	Woodlands	R	Coopworth	2638.1333/09	2009:2638:1333/09	2638.1564/07	Coopworth	1	C1b	Lo	196	LM2	209	2	S	12.5801	38.8	4.33	Palmerston North	2010-04-12	rumen_content
Ba.S1344.C1aMar10Hi	ATAGGCGATCTC	GTCCGCGGCKGCTGGCAC	ACGAGTTTGATCMTGGCTCAG	Bacteria 16S	1798	Ar.S1344.C1aMar10Hi	CGACATGCTATT	GTAGGAATTGGCGGGGGAGCAC	CAGCGGTGTGTGCAAGGAGC	Archaea 16S	727	Pr.S1344.C1aMar10Hi	GACCACTACGAT	TCAATTGCAAAGATCTATCCC	AAGACTAGGGATTGGARTGG	Protozoa 18S	2444	Fu.S1344.C1aMar10Hi	GTACAAGAGTGA	CCTCCTACCCTTTGTGAATTTG	CTGCGTTCTTCATCGTTGCG	Fungal ITS	341	Sheep	1344	2638	Woodlands	R	Coopworth	2638.1344/09	2009:2638:1344/09	2638.1249/07	TexComp	1	C1a	Hi	180	HM	198	2	H	16.639	37.4	5.76	Palmerston North	2010-03-28	rumen_content
Ba.S1344.C1bApr10Hi	ATGCGTAGTGCG	GTCCGCGGCKGCTGGCAC	ACGAGTTTGATCMTGGCTCAG	Bacteria 16S	1277	Ar.S1344.C1bApr10Hi	CGTACAGTTATC	GTAGGAATTGGCGGGGGAGCAC	CAGCGGTGTGTGCAAGGAGC	Archaea 16S	1220	Pr.S1344.C1bApr10Hi	GAGTAGCTCGTG	TCAATTGCAAAGATCTATCCC	AAGACTAGGGATTGGARTGG	Protozoa 18S	2078	Fu.S1344.C1bApr10Hi	GTCTACACACAT	CCTCCTACCCTTTGTGAATTTG	CTGCGTTCTTCATCGTTGCG	Fungal ITS	298	Sheep	1344	2638	Woodlands	R	Coopworth	2638.1344/09	2009:2638:1344/09	2638.1249/07	TexComp	1	C1b	Hi	135	HM	160	2	H	16.1048	40.6	4.31	Palmerston North	2010-04-18	rumen_content
Ba.S141.C3aJul10Hi	CAGTACGATCTT	GTCCGCGGCKGCTGGCAC	ACGAGTTTGATCMTGGCTCAG	Bacteria 16S	1880	Ar.S141.C3aJul10Hi	CTCGTGGAGTAG	GTAGGAATTGGCGGGGGAGCAC	CAGCGGTGTGTGCAAGGAGC	Archaea 16S	1508	Pr.S141.C3aJul10Hi	GCGACTTGTGTA	TCAATTGCAAAGATCTATCCC	AAGACTAGGGATTGGARTGG	Protozoa 18S	1787	Fu.S141.C3aJul10Hi	TACTTACTGCAG	CCTCCTACCCTTTGTGAATTTG	CTGCGTTCTTCATCGTTGCG	Fungal ITS	747	Sheep	141	4640	Woodlands	E	Romney	4640.141/09	2009:4640:141/09	2695.409/06	Romney	3	C3a	Hi	82	HM	102	1	H	16.1197	54.3	3.88	Palmerston North	2010-07-17	rumen_content
Ba.S141.C3bAug10Hi	ATCACGTAGCGG	GTCCGCGGCKGCTGGCAC	ACGAGTTTGATCMTGGCTCAG	Bacteria 16S	1807	Ar.S141.C3bAug10Hi	CGAGCAGCACAT	GTAGGAATTGGCGGGGGAGCAC	CAGCGGTGTGTGCAAGGAGC	Archaea 16S	1121	Pr.S141.C3bAug10Hi	GACGATATCGCG	TCAATTGCAAAGATCTATCCC	AAGACTAGGGATTGGARTGG	Protozoa 18S	1004	Fu.S141.C3bAug10Hi	GTAGACTGCGTG	CCTCCTACCCTTTGTGAATTTG	CTGCGTTCTTCATCGTTGCG	Fungal ITS	345	Sheep	141	4640	Woodlands	E	Romney	4640.141/09	2009:4640:141/09	2695.409/06	Romney	3	C3b	Hi	25	LM1	27	3	Q	16.4158	55.8	3.66	Palmerston North	2010-08-06	rumen_content
Ba.S1423.C1aMar10Lo	ATAGCTCCATAC	GTCCGCGGCKGCTGGCAC	ACGAGTTTGATCMTGGCTCAG	Bacteria 16S	1662	Ar.S1423.C1aMar10Lo	CGACAGCTGACA	GTAGGAATTGGCGGGGGAGCAC	CAGCGGTGTGTGCAAGGAGC	Archaea 16S	1562	Pr.S1423.C1aMar10Lo	GACATCGGCTAT	TCAATTGCAAAGATCTATCCC	AAGACTAGGGATTGGARTGG	Protozoa 18S	2436	Fu.S1423.C1aMar10Lo	GGTGCGTGTATG	CCTCCTACCCTTTGTGAATTTG	CTGCGTTCTTCATCGTTGCG	Fungal ITS	417	Sheep	1423	2638	Woodlands	R	Coopworth	2638.1423/09	2009:2638:1423/09	2638.1249/07	TexComp	1	C1a	Lo	228	LM2	230	2	S	9.55621	39.7	2.9	Palmerston North	2010-03-22	rumen_content
Ba.S1423.C1bApr10Lo	ATGCCTGAGCAG	GTCCGCGGCKGCTGGCAC	ACGAGTTTGATCMTGGCTCAG	Bacteria 16S	1535	Ar.S1423.C1bApr10Lo	CGTAAGTCTACT	GTAGGAATTGGCGGGGGAGCAC	CAGCGGTGTGTGCAAGGAGC	Archaea 16S	2131	Pr.S1423.C1bApr10Lo	GAGGCTCATCAT	TCAATTGCAAAGATCTATCCC	AAGACTAGGGATTGGARTGG	Protozoa 18S	2656	Fu.S1423.C1bApr10Lo	GTCGTGTGTCAA	CCTCCTACCCTTTGTGAATTTG	CTGCGTTCTTCATCGTTGCG	Fungal ITS	280	Sheep	1423	2638	Woodlands	R	Coopworth	2638.1423/09	2009:2638:1423/09	2638.1249/07	TexComp	1	C1b	Lo	114	HM	132	2	H	11.9828	40.3	4.58	Palmerston North	2010-04-16	rumen_content
Ba.S1435.C1aMar10Hi	AGATGTTCTGCT	GTCCGCGGCKGCTGGCAC	ACGAGTTTGATCMTGGCTCAG	Bacteria 16S	1332	Ar.S1435.C1aMar10Hi	AGCTCCATACAG	GTAGGAATTGGCGGGGGAGCAC	CAGCGGTGTGTGCAAGGAGC	Archaea 16S	1969	Pr.S1435.C1aMar10Hi	AACTGTGCGTAC	TCAATTGCAAAGATCTATCCC	AAGACTAGGGATTGGARTGG	Protozoa 18S	1161	Fu.S1435.C1aMar10Hi	ACAGAGTCGGCT	CCTCCTACCCTTTGTGAATTTG	CTGCGTTCTTCATCGTTGCG	Fungal ITS	821	Sheep	1435	2638	Woodlands	R	Coopworth	2638.1435/09	2009:2638:1435/09	2638.1564/07	Coopworth	1	C1a	Hi	197	LM2	213	2	S	19.0638	44.2	4.03	Palmerston North	2010-03-30	rumen_content
Ba.S1435.C1bApr10Hi	AGCAGTCGCGAT	GTCCGCGGCKGCTGGCAC	ACGAGTTTGATCMTGGCTCAG	Bacteria 16S	1448	Ar.S1435.C1bApr10Hi	AGGACGCACTGT	GTAGGAATTGGCGGGGGAGCAC	CAGCGGTGTGTGCAAGGAGC	Archaea 16S	1598	Pr.S1435.C1bApr10Hi	AATCGTGACTCG	TCAATTGCAAAGATCTATCCC	AAGACTAGGGATTGGARTGG	Protozoa 18S	1267	Fu.S1435.C1bApr10Hi	ACAGTTGCGCGA	CCTCCTACCCTTTGTGAATTTG	CTGCGTTCTTCATCGTTGCG	Fungal ITS	594	Sheep	1435	2638	Woodlands	R	Coopworth	2638.1435/09	2009:2638:1435/09	2638.1564/07	Coopworth	1	C1b	Hi	162	HM	158	1	H	13.7378	46.4	4.04	Palmerston North	2010-04-20	rumen_content
Ba.S1494.C1aMar10Lo	ATACTATTGCGC	GTCCGCGGCKGCTGGCAC	ACGAGTTTGATCMTGGCTCAG	Bacteria 16S	3809	Ar.S1494.C1aMar10Lo	CGAAGACTGCTG	GTAGGAATTGGCGGGGGAGCAC	CAGCGGTGTGTGCAAGGAGC	Archaea 16S	1881	Pr.S1494.C1aMar10Lo	GACAGGAGATAG	TCAATTGCAAAGATCTATCCC	AAGACTAGGGATTGGARTGG	Protozoa 18S	2545	Fu.S1494.C1aMar10Lo	GGTCACTGACAG	CCTCCTACCCTTTGTGAATTTG	CTGCGTTCTTCATCGTTGCG	Fungal ITS	663	Sheep	1494	2638	Woodlands	R	Coopworth	2638.1494/09	2009:2638:1494/09	2638.1102/07	Coopworth	1	C1a	Lo	220	LM2	228	2	S	11.2651	37.9	3.88	Palmerston North	2010-03-20	rumen_content
Ba.S1494.C1bApr10Lo	ATGCACTGGCGA	GTCCGCGGCKGCTGGCAC	ACGAGTTTGATCMTGGCTCAG	Bacteria 16S	2770	Ar.S1494.C1bApr10Lo	CGGAGTGTCTAT	GTAGGAATTGGCGGGGGAGCAC	CAGCGGTGTGTGCAAGGAGC	Archaea 16S	1838	Pr.S1494.C1bApr10Lo	GAGCATTCTCTA	TCAATTGCAAAGATCTATCCC	AAGACTAGGGATTGGARTGG	Protozoa 18S	1308	Fu.S1494.C1bApr10Lo	GTCGCTGTCTTC	CCTCCTACCCTTTGTGAATTTG	CTGCGTTCTTCATCGTTGCG	Fungal ITS	475	Sheep	1494	2638	Woodlands	R	Coopworth	2638.1494/09	2009:2638:1494/09	2638.1102/07	Coopworth	1	C1b	Lo	161	HM	178	2	H	12.5378	40.6	3.69	Palmerston North	2010-04-14	rumen_content
Ba.S1510.C1aMar10Hi	AGCACGAGCCTA	GTCCGCGGCKGCTGGCAC	ACGAGTTTGATCMTGGCTCAG	Bacteria 16S	1773	Ar.S1510.C1aMar10Hi	AGCTGACTAGTC	GTAGGAATTGGCGGGGGAGCAC	CAGCGGTGTGTGCAAGGAGC	Archaea 16S	2290	Pr.S1510.C1aMar10Hi	AAGCTGCAGTCG	TCAATTGCAAAGATCTATCCC	AAGACTAGGGATTGGARTGG	Protozoa 18S	2137	Fu.S1510.C1aMar10Hi	ACAGCTAGCTTG	CCTCCTACCCTTTGTGAATTTG	CTGCGTTCTTCATCGTTGCG	Fungal ITS	676	Sheep	1510	2638	Woodlands	R	Coopworth	2638.1510/09	2009:2638:1510/09	2638.1162/05	Coopworth	1	C1a	Hi	154	HM	151	2	H	16.2425	41.2	4.56	Palmerston North	2010-03-24	rumen_content
Ba.S1510.C1bApr10Hi	ATCGCTCGAGGA	GTCCGCGGCKGCTGGCAC	ACGAGTTTGATCMTGGCTCAG	Bacteria 16S	1197	Ar.S1510.C1bApr10Hi	CGATGCACCAGA	GTAGGAATTGGCGGGGGAGCAC	CAGCGGTGTGTGCAAGGAGC	Archaea 16S	1511	Pr.S1510.C1bApr10Hi	GACTCGAATCGT	TCAATTGCAAAGATCTATCCC	AAGACTAGGGATTGGARTGG	Protozoa 18S	2834	Fu.S1510.C1bApr10Hi	GTATATCCGCAG	CCTCCTACCCTTTGTGAATTTG	CTGCGTTCTTCATCGTTGCG	Fungal ITS	1021	Sheep	1510	2638	Woodlands	R	Coopworth	2638.1510/09	2009:2638:1510/09	2638.1162/05	Coopworth	1	C1b	Hi	61	LM1	56	2	Q	18.6114	44.4	4.48	Palmerston North	2010-04-12	rumen_content
Ba.S154.C3aJul10Lo	CAGTGTCAGGAC	GTCCGCGGCKGCTGGCAC	ACGAGTTTGATCMTGGCTCAG	Bacteria 16S	1528	Ar.S154.C3aJul10Lo	CTGACACGACAG	GTAGGAATTGGCGGGGGAGCAC	CAGCGGTGTGTGCAAGGAGC	Archaea 16S	1046	Pr.S154.C3aJul10Lo	GCGTATCTTGAT	TCAATTGCAAAGATCTATCCC	AAGACTAGGGATTGGARTGG	Protozoa 18S	1248	Fu.S154.C3aJul10Lo	TAGATCCTCGAT	CCTCCTACCCTTTGTGAATTTG	CTGCGTTCTTCATCGTTGCG	Fungal ITS	535	Sheep	154	4640	Woodlands	E	Coopworth	4640.154/09	2009:4640:154/09	454.706/00	Coopworth	3	C3a	Lo	109	HM	112	1	H	13.4468	39.1	3.79	Palmerston North	2010-07-17	rumen_content
Ba.S154.C3bAug10Lo	ATCACTAGTCAC	GTCCGCGGCKGCTGGCAC	ACGAGTTTGATCMTGGCTCAG	Bacteria 16S	1549	Ar.S154.C3bAug10Lo	CGAGGCTCAGTA	GTAGGAATTGGCGGGGGAGCAC	CAGCGGTGTGTGCAAGGAGC	Archaea 16S	1268	Pr.S154.C3bAug10Lo	GACGCAGTAGCT	TCAATTGCAAAGATCTATCCC	AAGACTAGGGATTGGARTGG	Protozoa 18S	985	Fu.S154.C3bAug10Lo	GTAGAGCTGTTC	CCTCCTACCCTTTGTGAATTTG	CTGCGTTCTTCATCGTTGCG	Fungal ITS	270	Sheep	154	4640	Woodlands	E	Coopworth	4640.154/09	2009:4640:154/09	454.706/00	Coopworth	3	C3b	Lo	14	LM1	18	3	Q	12.3908	43	3.86	Palmerston North	2010-08-06	rumen_content
Ba.S1586.C1aMar10Hi	ATATGCCAGTGC	GTCCGCGGCKGCTGGCAC	ACGAGTTTGATCMTGGCTCAG	Bacteria 16S	1309	Ar.S1586.C1aMar10Hi	CGAGAGTTACGC	GTAGGAATTGGCGGGGGAGCAC	CAGCGGTGTGTGCAAGGAGC	Archaea 16S	1604	Pr.S1586.C1aMar10Hi	GACGAGTCAGTC	TCAATTGCAAAGATCTATCCC	AAGACTAGGGATTGGARTGG	Protozoa 18S	2108	Fu.S1586.C1aMar10Hi	GTACTCTAGACT	CCTCCTACCCTTTGTGAATTTG	CTGCGTTCTTCATCGTTGCG	Fungal ITS	701	Sheep	1586	2638	Woodlands	R	Coopworth	2638.1586/09	2009:2638:1586/09	2638.1266/05	TexComp	1	C1a	Hi	203	LM2	201	2	S	16.3496	38.2	4.29	Palmerston North	2010-03-30	rumen_content
Ba.S1586.C1bApr10Hi	ATGGCAGCTCTA	GTCCGCGGCKGCTGGCAC	ACGAGTTTGATCMTGGCTCAG	Bacteria 16S	2037	Ar.S1586.C1bApr10Hi	CGTAGAACGTGC	GTAGGAATTGGCGGGGGAGCAC	CAGCGGTGTGTGCAAGGAGC	Archaea 16S	1020	Pr.S1586.C1bApr10Hi	GAGTCTGAGTCT	TCAATTGCAAAGATCTATCCC	AAGACTAGGGATTGGARTGG	Protozoa 18S	2672	Fu.S1586.C1bApr10Hi	GTCTCATGTAGG	CCTCCTACCCTTTGTGAATTTG	CTGCGTTCTTCATCGTTGCG	Fungal ITS	1125	Sheep	1586	2638	Woodlands	R	Coopworth	2638.1586/09	2009:2638:1586/09	2638.1266/05	TexComp	1	C1b	Hi	79	HM	91	1	H	16.25	43.8	3.81	Palmerston North	2010-04-20	rumen_content
Ba.S1592.C1aMar10Lo	ATACAGAGCTCC	GTCCGCGGCKGCTGGCAC	ACGAGTTTGATCMTGGCTCAG	Bacteria 16S	2512	Ar.S1592.C1aMar10Lo	CCTAGTACTGAT	GTAGGAATTGGCGGGGGAGCAC	CAGCGGTGTGTGCAAGGAGC	Archaea 16S	1602	Pr.S1592.C1aMar10Lo	GACACTCGAATC	TCAATTGCAAAGATCTATCCC	AAGACTAGGGATTGGARTGG	Protozoa 18S	1870	Fu.S1592.C1aMar10Lo	GGCTATGACATC	CCTCCTACCCTTTGTGAATTTG	CTGCGTTCTTCATCGTTGCG	Fungal ITS	854	Sheep	1592	2638	Woodlands	R	Coopworth	2638.1592/09	2009:2638:1592/09	2638.1404/07	Coopworth	1	C1a	Lo	224	LM2	226	2	S	10.526	41.4	3.72	Palmerston North	2010-03-26	rumen_content
Ba.S1592.C1bApr10Lo	ATGAGACTCCAC	GTCCGCGGCKGCTGGCAC	ACGAGTTTGATCMTGGCTCAG	Bacteria 16S	2206	Ar.S1592.C1bApr10Lo	CGCTAGAACGCA	GTAGGAATTGGCGGGGGAGCAC	CAGCGGTGTGTGCAAGGAGC	Archaea 16S	1757	Pr.S1592.C1bApr10Lo	GAGATGCCGACT	TCAATTGCAAAGATCTATCCC	AAGACTAGGGATTGGARTGG	Protozoa 18S	1814	Fu.S1592.C1bApr10Lo	GTCCATAGCTAG	CCTCCTACCCTTTGTGAATTTG	CTGCGTTCTTCATCGTTGCG	Fungal ITS	923	Sheep	1592	2638	Woodlands	R	Coopworth	2638.1592/09	2009:2638:1592/09	2638.1404/07	Coopworth	1	C1b	Lo	221	LM2	219	2	S	13.6432	45.4	5.12	Palmerston North	2010-04-10	rumen_content
Ba.S1627.C1aMar10Hi	AGTCACATCACT	GTCCGCGGCKGCTGGCAC	ACGAGTTTGATCMTGGCTCAG	Bacteria 16S	3108	Ar.S1627.C1aMar10Hi	AGGTGTGATCGC	GTAGGAATTGGCGGGGGAGCAC	CAGCGGTGTGTGCAAGGAGC	Archaea 16S	1283	Pr.S1627.C1aMar10Hi	ACACATGTCTAC	TCAATTGCAAAGATCTATCCC	AAGACTAGGGATTGGARTGG	Protozoa 18S	1663	Fu.S1627.C1aMar10Hi	ACTCGCACAGGA	CCTCCTACCCTTTGTGAATTTG	CTGCGTTCTTCATCGTTGCG	Fungal ITS	972	Sheep	1627	2638	Woodlands	R	Coopworth	2638.1627/09	2009:2638:1627/09	2638.1564/07	Coopworth	1	C1a	Hi	179	HM	196	2	H	15.8347	44.6	5.68	Palmerston North	2010-03-28	rumen_content
Ba.S1627.C1bApr10Hi	ATCTGAGCTGGT	GTCCGCGGCKGCTGGCAC	ACGAGTTTGATCMTGGCTCAG	Bacteria 16S	1211	Ar.S1627.C1bApr10Hi	CGCAGACAGACT	GTAGGAATTGGCGGGGGAGCAC	CAGCGGTGTGTGCAAGGAGC	Archaea 16S	1624	Pr.S1627.C1bApr10Hi	GACTTCAGTGTG	TCAATTGCAAAGATCTATCCC	AAGACTAGGGATTGGARTGG	Protozoa 18S	1726	Fu.S1627.C1bApr10Hi	GTATGTTGCTCA	CCTCCTACCCTTTGTGAATTTG	CTGCGTTCTTCATCGTTGCG	Fungal ITS	937	Sheep	1627	2638	Woodlands	R	Coopworth	2638.1627/09	2009:2638:1627/09	2638.1564/07	Coopworth	1	C1b	Hi	209	LM2	216	2	S	17.8948	48.5	4.15	Palmerston North	2010-04-18	rumen_content
Ba.S1636.C1aMar10Lo	AGCACACCTACA	GTCCGCGGCKGCTGGCAC	ACGAGTTTGATCMTGGCTCAG	Bacteria 16S	2212	Ar.S1636.C1aMar10Lo	AGCTCTCAGAGG	GTAGGAATTGGCGGGGGAGCAC	CAGCGGTGTGTGCAAGGAGC	Archaea 16S	2527	Pr.S1636.C1aMar10Lo	AAGAGATGTCGA	TCAATTGCAAAGATCTATCCC	AAGACTAGGGATTGGARTGG	Protozoa 18S	1355	Fu.S1636.C1aMar10Lo	ACTCACGGTATG	CCTCCTACCCTTTGTGAATTTG	CTGCGTTCTTCATCGTTGCG	Fungal ITS	693	Sheep	1636	2638	Woodlands	R	Coopworth	2638.1636/09	2009:2638:1636/09	2638.1115/08	TexComp	1	C1a	Lo	212	LM2	220	2	S	11.4186	35.6	4.98	Palmerston North	2010-03-22	rumen_content
Ba.S1636.C1bApr10Lo	ATCGCGGACGAT	GTCCGCGGCKGCTGGCAC	ACGAGTTTGATCMTGGCTCAG	Bacteria 16S	3072	Ar.S1636.C1bApr10Lo	CGATCGAGTGTT	GTAGGAATTGGCGGGGGAGCAC	CAGCGGTGTGTGCAAGGAGC	Archaea 16S	2348	Pr.S1636.C1bApr10Lo	GACTCACTCAAT	TCAATTGCAAAGATCTATCCC	AAGACTAGGGATTGGARTGG	Protozoa 18S	1966	Fu.S1636.C1bApr10Lo	GTAGTGTCTAGC	CCTCCTACCCTTTGTGAATTTG	CTGCGTTCTTCATCGTTGCG	Fungal ITS	1039	Sheep	1636	2638	Woodlands	R	Coopworth	2638.1636/09	2009:2638:1636/09	2638.1115/08	TexComp	1	C1b	Lo	192	HM	190	2	H	13.4082	39.5	5.65	Palmerston North	2010-04-16	rumen_content
Ba.S1647.C1aMar10Lo	AGCACACCTACA	GTCCGCGGCKGCTGGCAC	ACGAGTTTGATCMTGGCTCAG	Bacteria 16S	1053	Ar.S1647.C1aMar10Lo	AGCTCTCAGAGG	GTAGGAATTGGCGGGGGAGCAC	CAGCGGTGTGTGCAAGGAGC	Archaea 16S	2220	Pr.S1647.C1aMar10Lo	AAGAGATGTCGA	TCAATTGCAAAGATCTATCCC	AAGACTAGGGATTGGARTGG	Protozoa 18S	1156	Fu.S1647.C1aMar10Lo	ACTCACGGTATG	CCTCCTACCCTTTGTGAATTTG	CTGCGTTCTTCATCGTTGCG	Fungal ITS	539	Sheep	1647	2638	Woodlands	R	Coopworth	2638.1647/09	2009:2638:1647/09	2638.1549/07	Composite	1	C1a	Lo	194	LM2	187	2	S	11.7479	38.3	3.6	Palmerston North	2010-03-30	rumen_content
Ba.S1647.C1bApr10Lo	AGCATATGAGAG	GTCCGCGGCKGCTGGCAC	ACGAGTTTGATCMTGGCTCAG	Bacteria 16S	1371	Ar.S1647.C1bApr10Lo	AGGCTACACGAC	GTAGGAATTGGCGGGGGAGCAC	CAGCGGTGTGTGCAAGGAGC	Archaea 16S	1801	Pr.S1647.C1bApr10Lo	ACACACTATGGC	TCAATTGCAAAGATCTATCCC	AAGACTAGGGATTGGARTGG	Protozoa 18S	1223	Fu.S1647.C1bApr10Lo	ACTCGATTCGAT	CCTCCTACCCTTTGTGAATTTG	CTGCGTTCTTCATCGTTGCG	Fungal ITS	548	Sheep	1647	2638	Woodlands	R	Coopworth	2638.1647/09	2009:2638:1647/09	2638.1549/07	Composite	1	C1b	Lo	168	HM	180	2	H	13.8508	42.5	3.69	Palmerston North	2010-04-20	rumen_content
Ba.S1650.C1aMar10Hi	ATACGTCTTCGA	GTCCGCGGCKGCTGGCAC	ACGAGTTTGATCMTGGCTCAG	Bacteria 16S	3666	Ar.S1650.C1aMar10Hi	CCTCTCGTGATC	GTAGGAATTGGCGGGGGAGCAC	CAGCGGTGTGTGCAAGGAGC	Archaea 16S	1757	Pr.S1650.C1aMar10Hi	GACAGCGTTGAC	TCAATTGCAAAGATCTATCCC	AAGACTAGGGATTGGARTGG	Protozoa 18S	2665	Fu.S1650.C1aMar10Hi	GGTATACGCAGC	CCTCCTACCCTTTGTGAATTTG	CTGCGTTCTTCATCGTTGCG	Fungal ITS	900	Sheep	1650	2638	Woodlands	R	Coopworth	2638.1650/09	2009:2638:1650/09	2638.1194/07	Coopworth	1	C1a	Hi	111	HM	142	1	H	17.5698	43.7	4.03	Palmerston North	2010-03-30	rumen_content
Ba.S1650.C1bApr10Hi	ATGATCGAGAGA	GTCCGCGGCKGCTGGCAC	ACGAGTTTGATCMTGGCTCAG	Bacteria 16S	1229	Ar.S1650.C1bApr10Hi	CGCTTATCGAGA	GTAGGAATTGGCGGGGGAGCAC	CAGCGGTGTGTGCAAGGAGC	Archaea 16S	2201	Pr.S1650.C1bApr10Hi	GAGCAGATGCCT	TCAATTGCAAAGATCTATCCC	AAGACTAGGGATTGGARTGG	Protozoa 18S	1144	Fu.S1650.C1bApr10Hi	GTCGACTCCTCT	CCTCCTACCCTTTGTGAATTTG	CTGCGTTCTTCATCGTTGCG	Fungal ITS	394	Sheep	1650	2638	Woodlands	R	Coopworth	2638.1650/09	2009:2638:1650/09	2638.1194/07	Coopworth	1	C1b	Hi	146	HM	155	2	H	15.5071	48.5	5.35	Palmerston North	2010-04-20	rumen_content
Ba.S1683.C1aMar10Hi	AGCGAGCTATCT	GTCCGCGGCKGCTGGCAC	ACGAGTTTGATCMTGGCTCAG	Bacteria 16S	3050	Ar.S1683.C1aMar10Hi	AGTACTGCAGGC	GTAGGAATTGGCGGGGGAGCAC	CAGCGGTGTGTGCAAGGAGC	Archaea 16S	1917	Pr.S1683.C1aMar10Hi	ACACGGTGTCTA	TCAATTGCAAAGATCTATCCC	AAGACTAGGGATTGGARTGG	Protozoa 18S	1182	Fu.S1683.C1aMar10Hi	ACATTCAGCGCA	CCTCCTACCCTTTGTGAATTTG	CTGCGTTCTTCATCGTTGCG	Fungal ITS	643	Sheep	1683	2638	Woodlands	R	Coopworth	2638.1683/09	2009:2638:1683/09	2638.1266/05	TexComp	1	C1a	Hi	160	HM	171	2	H	16.9713	47.4	4.92	Palmerston North	2010-03-28	rumen_content
Ba.S1683.C1bApr10Hi	ATCTTAGACTGC	GTCCGCGGCKGCTGGCAC	ACGAGTTTGATCMTGGCTCAG	Bacteria 16S	1523	Ar.S1683.C1bApr10Hi	CGCATGAGGATC	GTAGGAATTGGCGGGGGAGCAC	CAGCGGTGTGTGCAAGGAGC	Archaea 16S	1922	Pr.S1683.C1bApr10Hi	GAGACAGCTTGC	TCAATTGCAAAGATCTATCCC	AAGACTAGGGATTGGARTGG	Protozoa 18S	1109	Fu.S1683.C1bApr10Hi	GTCACGACTATT	CCTCCTACCCTTTGTGAATTTG	CTGCGTTCTTCATCGTTGCG	Fungal ITS	893	Sheep	1683	2638	Woodlands	R	Coopworth	2638.1683/09	2009:2638:1683/09	2638.1266/05	TexComp	1	C1b	Hi	215	LM2	224	2	S	16.6876	51.5	5.08	Palmerston North	2010-04-18	rumen_content
Ba.S17.C4aSep10Lo	ATGCGTAGTGCG	GTCCGCGGCKGCTGGCAC	ACGAGTTTGATCMTGGCTCAG	Bacteria 16S	1754	Ar.S17.C4aSep10Lo	CGTACAGTTATC	GTAGGAATTGGCGGGGGAGCAC	CAGCGGTGTGTGCAAGGAGC	Archaea 16S	1160	Pr.S17.C4aSep10Lo	GAGTAGCTCGTG	TCAATTGCAAAGATCTATCCC	AAGACTAGGGATTGGARTGG	Protozoa 18S	964	Fu.S17.C4aSep10Lo	GTCTACACACAT	CCTCCTACCCTTTGTGAATTTG	CTGCGTTCTTCATCGTTGCG	Fungal ITS	746	Sheep	17	4757	Ashley Dene	E	Perendale	4757.17/09	2009:4757:17/09	696.206/05	Perendale	4	C4a	Lo	136	HM	133	1	H	11.8225	37.9	3.24	Palmerston North	2010-08-26	rumen_content
Ba.S17.C4bSep10Lo	CAGTACGATCTT	GTCCGCGGCKGCTGGCAC	ACGAGTTTGATCMTGGCTCAG	Bacteria 16S	2155	Ar.S17.C4bSep10Lo	CTCGTGGAGTAG	GTAGGAATTGGCGGGGGAGCAC	CAGCGGTGTGTGCAAGGAGC	Archaea 16S	972	Pr.S17.C4bSep10Lo	GCGACTTGTGTA	TCAATTGCAAAGATCTATCCC	AAGACTAGGGATTGGARTGG	Protozoa 18S	1207	Fu.S17.C4bSep10Lo	TACTTACTGCAG	CCTCCTACCCTTTGTGAATTTG	CTGCGTTCTTCATCGTTGCG	Fungal ITS	609	Sheep	17	4757	Ashley Dene	E	Perendale	4757.17/09	2009:4757:17/09	696.206/05	Perendale	4	C4b	Lo	201	LM2	208	2	S	13.7352	42.9	3.67	Palmerston North	2010-09-22	rumen_content
Ba.S1701.C1aMar10Hi	AGATCTCTGCAT	GTCCGCGGCKGCTGGCAC	ACGAGTTTGATCMTGGCTCAG	Bacteria 16S	879	Ar.S1701.C1aMar10Hi	AGCTATCCACGA	GTAGGAATTGGCGGGGGAGCAC	CAGCGGTGTGTGCAAGGAGC	Archaea 16S	1704	Pr.S1701.C1aMar10Hi	AACTCGTCGATG	TCAATTGCAAAGATCTATCCC	AAGACTAGGGATTGGARTGG	Protozoa 18S	1325	Fu.S1701.C1aMar10Hi	ACAGACCACTCA	CCTCCTACCCTTTGTGAATTTG	CTGCGTTCTTCATCGTTGCG	Fungal ITS	862	Sheep	1701	2638	Woodlands	R	Coopworth	2638.1701/09	2009:2638:1701/09	2638.1194/07	Coopworth	1	C1a	Hi	119	HM	123	1	H	21.4216	31.1	5.38	Palmerston North	2010-03-28	rumen_content
Ba.S1701.C1bApr10Hi	AGCACGAGCCTA	GTCCGCGGCKGCTGGCAC	ACGAGTTTGATCMTGGCTCAG	Bacteria 16S	2283	Ar.S1701.C1bApr10Hi	AGCTGACTAGTC	GTAGGAATTGGCGGGGGAGCAC	CAGCGGTGTGTGCAAGGAGC	Archaea 16S	1469	Pr.S1701.C1bApr10Hi	AAGCTGCAGTCG	TCAATTGCAAAGATCTATCCC	AAGACTAGGGATTGGARTGG	Protozoa 18S	1282	Fu.S1701.C1bApr10Hi	ACAGCTAGCTTG	CCTCCTACCCTTTGTGAATTTG	CTGCGTTCTTCATCGTTGCG	Fungal ITS	339	Sheep	1701	2638	Woodlands	R	Coopworth	2638.1701/09	2009:2638:1701/09	2638.1194/07	Coopworth	1	C1b	Hi	5	LM1	6	3	Q	13.3842	36	4.05	Palmerston North	2010-04-18	rumen_content
Ba.S1703.C1aMar10Hi	ATACTCACTCAG	GTCCGCGGCKGCTGGCAC	ACGAGTTTGATCMTGGCTCAG	Bacteria 16S	3138	Ar.S1703.C1aMar10Hi	CGAATCGACACT	GTAGGAATTGGCGGGGGAGCAC	CAGCGGTGTGTGCAAGGAGC	Archaea 16S	2597	Pr.S1703.C1aMar10Hi	GACAGTTACTGC	TCAATTGCAAAGATCTATCCC	AAGACTAGGGATTGGARTGG	Protozoa 18S	1262	Fu.S1703.C1aMar10Hi	GGTCGTAGCGTA	CCTCCTACCCTTTGTGAATTTG	CTGCGTTCTTCATCGTTGCG	Fungal ITS	529	Sheep	1703	2638	Woodlands	R	Coopworth	2638.1703/09	2009:2638:1703/09	2638.1194/07	Coopworth	1	C1a	Hi	210	LM2	200	2	S	16.1821	36.6	5.18	Palmerston North	2010-03-26	rumen_content
Ba.S1703.C1bApr10Hi	ATGCAGCTCAGT	GTCCGCGGCKGCTGGCAC	ACGAGTTTGATCMTGGCTCAG	Bacteria 16S	1069	Ar.S1703.C1bApr10Hi	CGGCGATGTACA	GTAGGAATTGGCGGGGGAGCAC	CAGCGGTGTGTGCAAGGAGC	Archaea 16S	2323	Pr.S1703.C1bApr10Hi	GAGCTGGCTGAT	TCAATTGCAAAGATCTATCCC	AAGACTAGGGATTGGARTGG	Protozoa 18S	4584	Fu.S1703.C1bApr10Hi	GTCGTAGCCAGA	CCTCCTACCCTTTGTGAATTTG	CTGCGTTCTTCATCGTTGCG	Fungal ITS	833	Sheep	1703	2638	Woodlands	R	Coopworth	2638.1703/09	2009:2638:1703/09	2638.1194/07	Coopworth	1	C1b	Hi	121	HM	154	2	H	17.6749	38.3	5.2	Palmerston North	2010-04-10	rumen_content
Ba.S172.C3aJul10Hi	CAGATCGGATCG	GTCCGCGGCKGCTGGCAC	ACGAGTTTGATCMTGGCTCAG	Bacteria 16S	985	Ar.S172.C3aJul10Hi	CTCATGTACAGT	GTAGGAATTGGCGGGGGAGCAC	CAGCGGTGTGTGCAAGGAGC	Archaea 16S	1665	Pr.S172.C3aJul10Hi	GCATCGTCAACA	TCAATTGCAAAGATCTATCCC	AAGACTAGGGATTGGARTGG	Protozoa 18S	1460	Fu.S172.C3aJul10Hi	TACGGTATGTCT	CCTCCTACCCTTTGTGAATTTG	CTGCGTTCTTCATCGTTGCG	Fungal ITS	579	Sheep	172	4640	Woodlands	E	Coopworth	4640.172/09	2009:4640:172/09	454.706/00	Coopworth	3	C3a	Hi	89	HM	121	2	H	15.7015	46.2	4.24	Palmerston North	2010-07-11	rumen_content
Ba.S172.C3bAug10Hi	AGCGCTGATGTG	GTCCGCGGCKGCTGGCAC	ACGAGTTTGATCMTGGCTCAG	Bacteria 16S	835	Ar.S172.C3bAug10Hi	AGTAGTATCCTC	GTAGGAATTGGCGGGGGAGCAC	CAGCGGTGTGTGCAAGGAGC	Archaea 16S	1280	Pr.S172.C3bAug10Hi	ACACTAGATCCG	TCAATTGCAAAGATCTATCCC	AAGACTAGGGATTGGARTGG	Protozoa 18S	991	Fu.S172.C3bAug10Hi	ACTCTTCTAGAG	CCTCCTACCCTTTGTGAATTTG	CTGCGTTCTTCATCGTTGCG	Fungal ITS	353	Sheep	172	4640	Woodlands	E	Coopworth	4640.172/09	2009:4640:172/09	454.706/00	Coopworth	3	C3b	Hi	176	HM	144	1	H	16.741	50.8	4.22	Palmerston North	2010-08-02	rumen_content
Ba.S186.C3aJul10Lo	CACTCAACAGAC	GTCCGCGGCKGCTGGCAC	ACGAGTTTGATCMTGGCTCAG	Bacteria 16S	1938	Ar.S186.C3aJul10Lo	CTAGGTCACTAG	GTAGGAATTGGCGGGGGAGCAC	CAGCGGTGTGTGCAAGGAGC	Archaea 16S	1584	Pr.S186.C3aJul10Lo	GCAGCACGTTGA	TCAATTGCAAAGATCTATCCC	AAGACTAGGGATTGGARTGG	Protozoa 18S	1275	Fu.S186.C3aJul10Lo	TACACACATGGC	CCTCCTACCCTTTGTGAATTTG	CTGCGTTCTTCATCGTTGCG	Fungal ITS	679	Sheep	186	4640	Woodlands	E	Coopworth	4640.186/09	2009:4640:186/09	1138.245/04	Coopworth	3	C3a	Lo	170	HM	159	2	H	13.7138	57.8	4.5	Palmerston North	2010-07-09	rumen_content
Ba.S186.C3bAug10Lo	ATACACGTGGCG	GTCCGCGGCKGCTGGCAC	ACGAGTTTGATCMTGGCTCAG	Bacteria 16S	<781	Ar.S186.C3bAug10Lo	CCGATGTCAGAT	GTAGGAATTGGCGGGGGAGCAC	CAGCGGTGTGTGCAAGGAGC	Archaea 16S	1098	Pr.S186.C3bAug10Lo	GAATGATGAGTG	TCAATTGCAAAGATCTATCCC	AAGACTAGGGATTGGARTGG	Protozoa 18S	699	Fu.S186.C3bAug10Lo	GGCGTACTGATG	CCTCCTACCCTTTGTGAATTTG	CTGCGTTCTTCATCGTTGCG	Fungal ITS	<159	Sheep	186	4640	Woodlands	E	Coopworth	4640.186/09	2009:4640:186/09	1138.245/04	Coopworth	3	C3b	Lo	NoData	NoData	NoData	NoData	NoData	9.77968	62.8	3.54	Palmerston North	2010-08-04	rumen_content
Ba.S186.C4aSep10Hi	ATGGATACGCTC	GTCCGCGGCKGCTGGCAC	ACGAGTTTGATCMTGGCTCAG	Bacteria 16S	1579	Ar.S186.C4aSep10Hi	CGTACTAGACTG	GTAGGAATTGGCGGGGGAGCAC	CAGCGGTGTGTGCAAGGAGC	Archaea 16S	1148	Pr.S186.C4aSep10Hi	GAGTATGCAGCC	TCAATTGCAAAGATCTATCCC	AAGACTAGGGATTGGARTGG	Protozoa 18S	870	Fu.S186.C4aSep10Hi	GTCTATCGGAGT	CCTCCTACCCTTTGTGAATTTG	CTGCGTTCTTCATCGTTGCG	Fungal ITS	254	Sheep	186	4757	Ashley Dene	E	Corriedale	4757.186/09	2009:4757:186/09	1023.179/07	Corriedale	4	C4a	Hi	86	HM	87	1	H	14.4361	38.3	3.76	Palmerston North	2010-08-26	rumen_content
Ba.S186.C4bSep10Hi	CAGTGCATATGC	GTCCGCGGCKGCTGGCAC	ACGAGTTTGATCMTGGCTCAG	Bacteria 16S	1166	Ar.S186.C4bSep10Hi	CTGAACGCTAGT	GTAGGAATTGGCGGGGGAGCAC	CAGCGGTGTGTGCAAGGAGC	Archaea 16S	1096	Pr.S186.C4bSep10Hi	GCGTACAACTGT	TCAATTGCAAAGATCTATCCC	AAGACTAGGGATTGGARTGG	Protozoa 18S	1264	Fu.S186.C4bSep10Hi	TAGATAGCAGGA	CCTCCTACCCTTTGTGAATTTG	CTGCGTTCTTCATCGTTGCG	Fungal ITS	201	Sheep	186	4757	Ashley Dene	E	Corriedale	4757.186/09	2009:4757:186/09	1023.179/07	Corriedale	4	C4b	Hi	100	HM	84	1	H	16.4838	43.9	4.33	Palmerston North	2010-09-22	rumen_content
Ba.S19.C3aJul10Hi	CAGACTCGCAGA	GTCCGCGGCKGCTGGCAC	ACGAGTTTGATCMTGGCTCAG	Bacteria 16S	1593	Ar.S19.C3aJul10Hi	CTATGCTTGATG	GTAGGAATTGGCGGGGGAGCAC	CAGCGGTGTGTGCAAGGAGC	Archaea 16S	2060	Pr.S19.C3aJul10Hi	GCAGTTCATATC	TCAATTGCAAAGATCTATCCC	AAGACTAGGGATTGGARTGG	Protozoa 18S	1560	Fu.S19.C3aJul10Hi	TACCGCTAGTAG	CCTCCTACCCTTTGTGAATTTG	CTGCGTTCTTCATCGTTGCG	Fungal ITS	733	Sheep	19	4640	Woodlands	E	Romney	4640.19/09	2009:4640:19/09	2054.412/06	Romney	3	C3a	Hi	81	HM	89	1	H	18.1185	57.5	4	Palmerston North	2010-07-11	rumen_content
Ba.S19.C3bAug10Hi	AGTCACATCACT	GTCCGCGGCKGCTGGCAC	ACGAGTTTGATCMTGGCTCAG	Bacteria 16S	1154	Ar.S19.C3bAug10Hi	AGGTGTGATCGC	GTAGGAATTGGCGGGGGAGCAC	CAGCGGTGTGTGCAAGGAGC	Archaea 16S	1405	Pr.S19.C3bAug10Hi	ACACATGTCTAC	TCAATTGCAAAGATCTATCCC	AAGACTAGGGATTGGARTGG	Protozoa 18S	1108	Fu.S19.C3bAug10Hi	ACTCGCACAGGA	CCTCCTACCCTTTGTGAATTTG	CTGCGTTCTTCATCGTTGCG	Fungal ITS	328	Sheep	19	4640	Woodlands	E	Romney	4640.19/09	2009:4640:19/09	2054.412/06	Romney	3	C3b	Hi	39	LM1	39	3	Q	14.413	58.5	4.32	Palmerston North	2010-08-02	rumen_content
Ba.S194.C4aSep10Lo	ATCTGGTGCTAT	GTCCGCGGCKGCTGGCAC	ACGAGTTTGATCMTGGCTCAG	Bacteria 16S	1494	Ar.S194.C4aSep10Lo	CGCAGCGGTATA	GTAGGAATTGGCGGGGGAGCAC	CAGCGGTGTGTGCAAGGAGC	Archaea 16S	1259	Pr.S194.C4aSep10Lo	GAGAATACGTGA	TCAATTGCAAAGATCTATCCC	AAGACTAGGGATTGGARTGG	Protozoa 18S	826	Fu.S194.C4aSep10Lo	GTCAACGCGATG	CCTCCTACCCTTTGTGAATTTG	CTGCGTTCTTCATCGTTGCG	Fungal ITS	291	Sheep	194	4757	Ashley Dene	E	Corriedale	4757.194/09	2009:4757:194/09	1023.179/07	Corriedale	4	C4a	Lo	34	LM1	38	1	Q	12.4808	43.8	3.34	Palmerston North	2010-08-26	rumen_content
Ba.S194.C4bSep10Lo	CATATACTCGCA	GTCCGCGGCKGCTGGCAC	ACGAGTTTGATCMTGGCTCAG	Bacteria 16S	1709	Ar.S194.C4bSep10Lo	CTGCTGCGAAGA	GTAGGAATTGGCGGGGGAGCAC	CAGCGGTGTGTGCAAGGAGC	Archaea 16S	1198	Pr.S194.C4bSep10Lo	GCTAGTCTGAAC	TCAATTGCAAAGATCTATCCC	AAGACTAGGGATTGGARTGG	Protozoa 18S	1449	Fu.S194.C4bSep10Lo	TAGCGACATCTG	CCTCCTACCCTTTGTGAATTTG	CTGCGTTCTTCATCGTTGCG	Fungal ITS	323	Sheep	194	4757	Ashley Dene	E	Corriedale	4757.194/09	2009:4757:194/09	1023.179/07	Corriedale	4	C4b	Lo	175	HM	152	1	H	13.1957	47.2	3.36	Palmerston North	2010-09-22	rumen_content
Ba.S217.C4aSep10Hi	ATGACCATCGTG	GTCCGCGGCKGCTGGCAC	ACGAGTTTGATCMTGGCTCAG	Bacteria 16S	1423	Ar.S217.C4aSep10Hi	CGCGATAGCAGT	GTAGGAATTGGCGGGGGAGCAC	CAGCGGTGTGTGCAAGGAGC	Archaea 16S	1192	Pr.S217.C4aSep10Hi	GAGAGAATGATC	TCAATTGCAAAGATCTATCCC	AAGACTAGGGATTGGARTGG	Protozoa 18S	1025	Fu.S217.C4aSep10Hi	GTCATATCGTAC	CCTCCTACCCTTTGTGAATTTG	CTGCGTTCTTCATCGTTGCG	Fungal ITS	222	Sheep	217	4757	Ashley Dene	E	Corriedale	4757.217/09	2009:4757:217/09	1023.179/07	Corriedale	4	C4a	Hi	55	LM1	60	1	Q	15.8282	38.3	3.58	Palmerston North	2010-08-26	rumen_content
Ba.S217.C4bSep10Hi	CATAGACGTTCG	GTCCGCGGCKGCTGGCAC	ACGAGTTTGATCMTGGCTCAG	Bacteria 16S	1454	Ar.S217.C4bSep10Hi	CTGAGCAGAGTC	GTAGGAATTGGCGGGGGAGCAC	CAGCGGTGTGTGCAAGGAGC	Archaea 16S	1657	Pr.S217.C4bSep10Hi	GCTAAGAGAGTA	TCAATTGCAAAGATCTATCCC	AAGACTAGGGATTGGARTGG	Protozoa 18S	1571	Fu.S217.C4bSep10Hi	TAGCATCGTGGT	CCTCCTACCCTTTGTGAATTTG	CTGCGTTCTTCATCGTTGCG	Fungal ITS	232	Sheep	217	4757	Ashley Dene	E	Corriedale	4757.217/09	2009:4757:217/09	1023.179/07	Corriedale	4	C4b	Hi	66	LM1	120	1	Q	16.6967	45.6	4.45	Palmerston North	2010-09-22	rumen_content
Ba.S258.C3aJul10Hi	CACTCTGATTAG	GTCCGCGGCKGCTGGCAC	ACGAGTTTGATCMTGGCTCAG	Bacteria 16S	2070	Ar.S258.C3aJul10Hi	CTAGTCAGCTGA	GTAGGAATTGGCGGGGGAGCAC	CAGCGGTGTGTGCAAGGAGC	Archaea 16S	515	Pr.S258.C3aJul10Hi	GCAGCCGAGTAT	TCAATTGCAAAGATCTATCCC	AAGACTAGGGATTGGARTGG	Protozoa 18S	1332	Fu.S258.C3aJul10Hi	TACACGATCTAC	CCTCCTACCCTTTGTGAATTTG	CTGCGTTCTTCATCGTTGCG	Fungal ITS	504	Sheep	258	4640	Woodlands	E	Coopworth	4640.258/09	2009:4640:258/09	454.706/00	Coopworth	3	C3a	Hi	69	HM	70	1	H	16.1664	47.4	4.72	Palmerston North	2010-07-09	rumen_content
Ba.S258.C3bAug10Hi	ATACAGAGCTCC	GTCCGCGGCKGCTGGCAC	ACGAGTTTGATCMTGGCTCAG	Bacteria 16S	1427	Ar.S258.C3bAug10Hi	CCTAGTACTGAT	GTAGGAATTGGCGGGGGAGCAC	CAGCGGTGTGTGCAAGGAGC	Archaea 16S	1080	Pr.S258.C3bAug10Hi	GACACTCGAATC	TCAATTGCAAAGATCTATCCC	AAGACTAGGGATTGGARTGG	Protozoa 18S	951	Fu.S258.C3bAug10Hi	GGCTATGACATC	CCTCCTACCCTTTGTGAATTTG	CTGCGTTCTTCATCGTTGCG	Fungal ITS	281	Sheep	258	4640	Woodlands	E	Coopworth	4640.258/09	2009:4640:258/09	454.706/00	Coopworth	3	C3b	Hi	149	HM	134	2	H	16.2933	52.5	4.13	Palmerston North	2010-08-04	rumen_content
Ba.S267.C3aJul10Hi	AGATCGGCTCGA	GTCCGCGGCKGCTGGCAC	ACGAGTTTGATCMTGGCTCAG	Bacteria 16S	1377	Ar.S267.C3aJul10Hi	AGCGTAGGTCGT	GTAGGAATTGGCGGGGGAGCAC	CAGCGGTGTGTGCAAGGAGC	Archaea 16S	1607	Pr.S267.C3aJul10Hi	AACGCACGCTAG	TCAATTGCAAAGATCTATCCC	AAGACTAGGGATTGGARTGG	Protozoa 18S	1081	Fu.S267.C3aJul10Hi	ACACTGTTCATG	CCTCCTACCCTTTGTGAATTTG	CTGCGTTCTTCATCGTTGCG	Fungal ITS	240	Sheep	267	9153	Poukawa	E	Coopworth	9158.58/09	2009:9158:58/09	454.706/00	Coopworth	3	C3a	Hi	155	HM	165	2	H	16.5954	43.9	4.06	Palmerston North	2010-07-21	rumen_content
Ba.S267.C3bAug10Hi	ATCGTACAACTC	GTCCGCGGCKGCTGGCAC	ACGAGTTTGATCMTGGCTCAG	Bacteria 16S	2016	Ar.S267.C3bAug10Hi	CGATGTCGTCAA	GTAGGAATTGGCGGGGGAGCAC	CAGCGGTGTGTGCAAGGAGC	Archaea 16S	1093	Pr.S267.C3bAug10Hi	GACTGATCATCT	TCAATTGCAAAGATCTATCCC	AAGACTAGGGATTGGARTGG	Protozoa 18S	947	Fu.S267.C3bAug10Hi	GTATCCATGCGA	CCTCCTACCCTTTGTGAATTTG	CTGCGTTCTTCATCGTTGCG	Fungal ITS	258	Sheep	267	9153	Poukawa	E	Coopworth	9158.58/09	2009:9158:58/09	454.706/00	Coopworth	3	C3b	Hi	44	LM1	48	1	Q	15.8869	47.5	3.92	Palmerston North	2010-08-10	rumen_content
Ba.S269.C3aJul10Lo	CAGCATGTGTTG	GTCCGCGGCKGCTGGCAC	ACGAGTTTGATCMTGGCTCAG	Bacteria 16S	2045	Ar.S269.C3aJul10Lo	CTCCTACTGTCT	GTAGGAATTGGCGGGGGAGCAC	CAGCGGTGTGTGCAAGGAGC	Archaea 16S	1400	Pr.S269.C3aJul10Lo	GCATTGCGTGAG	TCAATTGCAAAGATCTATCCC	AAGACTAGGGATTGGARTGG	Protozoa 18S	1316	Fu.S269.C3aJul10Lo	TACTAATCTGCG	CCTCCTACCCTTTGTGAATTTG	CTGCGTTCTTCATCGTTGCG	Fungal ITS	530	Sheep	269	9153	Poukawa	E	Coopworth	9153.66/09	2009:9153:66/09	454.706/00	Coopworth	3	C3a	Lo	28	LM1	30	3	Q	12.5869	50	3.31	Palmerston North	2010-07-13	rumen_content
Ba.S269.C3bAug10Lo	AGCACGAGCCTA	GTCCGCGGCKGCTGGCAC	ACGAGTTTGATCMTGGCTCAG	Bacteria 16S	2271	Ar.S269.C3bAug10Lo	AGCTGACTAGTC	GTAGGAATTGGCGGGGGAGCAC	CAGCGGTGTGTGCAAGGAGC	Archaea 16S	1540	Pr.S269.C3bAug10Lo	AAGCTGCAGTCG	TCAATTGCAAAGATCTATCCC	AAGACTAGGGATTGGARTGG	Protozoa 18S	1003	Fu.S269.C3bAug10Lo	ACAGCTAGCTTG	CCTCCTACCCTTTGTGAATTTG	CTGCGTTCTTCATCGTTGCG	Fungal ITS	258	Sheep	269	9153	Poukawa	E	Coopworth	9153.66/09	2009:9153:66/09	454.706/00	Coopworth	3	C3b	Lo	10	LM1	9	3	Q	13.5931	52.8	3.2	Palmerston North	2010-07-29	rumen_content
Ba.S270.C3aJul10Hi	CAGCGGTGACAT	GTCCGCGGCKGCTGGCAC	ACGAGTTTGATCMTGGCTCAG	Bacteria 16S	1213	Ar.S270.C3aJul10Hi	CTCGAGAGTACG	GTAGGAATTGGCGGGGGAGCAC	CAGCGGTGTGTGCAAGGAGC	Archaea 16S	<515	Pr.S270.C3aJul10Hi	GCCACTGATAGT	TCAATTGCAAAGATCTATCCC	AAGACTAGGGATTGGARTGG	Protozoa 18S	1305	Fu.S270.C3aJul10Hi	TACTACATGGTC	CCTCCTACCCTTTGTGAATTTG	CTGCGTTCTTCATCGTTGCG	Fungal ITS	580	Sheep	270	4640	Woodlands	E	Romney	4640.270/09	2009:4640:270/09	3001.4334/07	Romney	3	C3a	Hi	75	HM	83	1	H	15.9734	43.6	4.17	Palmerston North	2010-07-15	rumen_content
Ba.S270.C3bAug10Hi	ATCCTCAGTAGT	GTCCGCGGCKGCTGGCAC	ACGAGTTTGATCMTGGCTCAG	Bacteria 16S	1228	Ar.S270.C3bAug10Hi	CGATAGATCTTC	GTAGGAATTGGCGGGGGAGCAC	CAGCGGTGTGTGCAAGGAGC	Archaea 16S	1235	Pr.S270.C3bAug10Hi	GACTAACGTCAC	TCAATTGCAAAGATCTATCCC	AAGACTAGGGATTGGARTGG	Protozoa 18S	910	Fu.S270.C3bAug10Hi	GTAGCGCGAGTT	CCTCCTACCCTTTGTGAATTTG	CTGCGTTCTTCATCGTTGCG	Fungal ITS	176	Sheep	270	4640	Woodlands	E	Romney	4640.270/09	2009:4640:270/09	3001.4334/07	Romney	3	C3b	Hi	171	HM	191	2	H	16.5028	48.9	4.49	Palmerston North	2010-08-08	rumen_content
Ba.S273.C3aJul10Hi	CACTGGTATATC	GTCCGCGGCKGCTGGCAC	ACGAGTTTGATCMTGGCTCAG	Bacteria 16S	2228	Ar.S273.C3aJul10Hi	CTATAGTCGTGT	GTAGGAATTGGCGGGGGAGCAC	CAGCGGTGTGTGCAAGGAGC	Archaea 16S	1448	Pr.S273.C3aJul10Hi	GCAGGATAGATA	TCAATTGCAAAGATCTATCCC	AAGACTAGGGATTGGARTGG	Protozoa 18S	1115	Fu.S273.C3aJul10Hi	TACAGATGGCTC	CCTCCTACCCTTTGTGAATTTG	CTGCGTTCTTCATCGTTGCG	Fungal ITS	614	Sheep	273	4640	Woodlands	E	Romney	4640.273/09	2009:4640:273/09	3001.4334/07	Romney	3	C3a	Hi	90	HM	75	1	H	16.1587	52.8	3.9	Palmerston North	2010-07-09	rumen_content
Ba.S273.C3bAug10Hi	ATACGTCTTCGA	GTCCGCGGCKGCTGGCAC	ACGAGTTTGATCMTGGCTCAG	Bacteria 16S	1683	Ar.S273.C3bAug10Hi	CCTCTCGTGATC	GTAGGAATTGGCGGGGGAGCAC	CAGCGGTGTGTGCAAGGAGC	Archaea 16S	1042	Pr.S273.C3bAug10Hi	GACAGCGTTGAC	TCAATTGCAAAGATCTATCCC	AAGACTAGGGATTGGARTGG	Protozoa 18S	987	Fu.S273.C3bAug10Hi	GGTATACGCAGC	CCTCCTACCCTTTGTGAATTTG	CTGCGTTCTTCATCGTTGCG	Fungal ITS	323	Sheep	273	4640	Woodlands	E	Romney	4640.273/09	2009:4640:273/09	3001.4334/07	Romney	3	C3b	Hi	45	LM1	45	1	Q	17.059	58.3	4.2	Palmerston North	2010-08-04	rumen_content
Ba.S32.C3aJul10Hi	CAGAGGAGCTCT	GTCCGCGGCKGCTGGCAC	ACGAGTTTGATCMTGGCTCAG	Bacteria 16S	1403	Ar.S32.C3aJul10Hi	CTCAATGACTCA	GTAGGAATTGGCGGGGGAGCAC	CAGCGGTGTGTGCAAGGAGC	Archaea 16S	1569	Pr.S32.C3aJul10Hi	GCATAGTAGCCG	TCAATTGCAAAGATCTATCCC	AAGACTAGGGATTGGARTGG	Protozoa 18S	1626	Fu.S32.C3aJul10Hi	TACGATGACCAC	CCTCCTACCCTTTGTGAATTTG	CTGCGTTCTTCATCGTTGCG	Fungal ITS	568	Sheep	32	4640	Woodlands	E	Romney	4640.32/09	2009:4640:32/09	2695.409/06	Romney	3	C3a	Hi	71	HM	71	1	H	18.7358	53.8	4.55	Palmerston North	2010-07-11	rumen_content
Ba.S32.C3bAug10Hi	AGCGACTGTGCA	GTCCGCGGCKGCTGGCAC	ACGAGTTTGATCMTGGCTCAG	Bacteria 16S	1099	Ar.S32.C3bAug10Hi	AGTACGCTCGAG	GTAGGAATTGGCGGGGGAGCAC	CAGCGGTGTGTGCAAGGAGC	Archaea 16S	1318	Pr.S32.C3bAug10Hi	ACACGAGCCACA	TCAATTGCAAAGATCTATCCC	AAGACTAGGGATTGGARTGG	Protozoa 18S	1008	Fu.S32.C3bAug10Hi	ACATGTCACGTG	CCTCCTACCCTTTGTGAATTTG	CTGCGTTCTTCATCGTTGCG	Fungal ITS	244	Sheep	32	4640	Woodlands	E	Romney	4640.32/09	2009:4640:32/09	2695.409/06	Romney	3	C3b	Hi	147	HM	153	1	H	16.2956	54	4.96	Palmerston North	2010-08-02	rumen_content
Ba.S321.C4aSep10Lo	ATGAGACTCCAC	GTCCGCGGCKGCTGGCAC	ACGAGTTTGATCMTGGCTCAG	Bacteria 16S	1386	Ar.S321.C4aSep10Lo	CGCTAGAACGCA	GTAGGAATTGGCGGGGGAGCAC	CAGCGGTGTGTGCAAGGAGC	Archaea 16S	1203	Pr.S321.C4aSep10Lo	GAGATGCCGACT	TCAATTGCAAAGATCTATCCC	AAGACTAGGGATTGGARTGG	Protozoa 18S	1154	Fu.S321.C4aSep10Lo	GTCCATAGCTAG	CCTCCTACCCTTTGTGAATTTG	CTGCGTTCTTCATCGTTGCG	Fungal ITS	491	Sheep	321	4757	Ashley Dene	E	Coopworth	4757.321/09	2009:4757:321/09	391.1218/06	Coopworth	4	C4a	Lo	41	LM1	40	1	Q	12.3659	50.2	3.35	Palmerston North	2010-08-26	rumen_content
Ba.S321.C4bSep10Lo	CAGTGTCAGGAC	GTCCGCGGCKGCTGGCAC	ACGAGTTTGATCMTGGCTCAG	Bacteria 16S	1533	Ar.S321.C4bSep10Lo	CTGACACGACAG	GTAGGAATTGGCGGGGGAGCAC	CAGCGGTGTGTGCAAGGAGC	Archaea 16S	1384	Pr.S321.C4bSep10Lo	GCGTATCTTGAT	TCAATTGCAAAGATCTATCCC	AAGACTAGGGATTGGARTGG	Protozoa 18S	1451	Fu.S321.C4bSep10Lo	TAGATCCTCGAT	CCTCCTACCCTTTGTGAATTTG	CTGCGTTCTTCATCGTTGCG	Fungal ITS	651	Sheep	321	4757	Ashley Dene	E	Coopworth	4757.321/09	2009:4757:321/09	391.1218/06	Coopworth	4	C4b	Lo	62	LM1	66	1	Q	13.9442	54	3.74	Palmerston North	2010-09-22	rumen_content
Ba.S338.C4aSep10Hi	ATGCACTGGCGA	GTCCGCGGCKGCTGGCAC	ACGAGTTTGATCMTGGCTCAG	Bacteria 16S	1458	Ar.S338.C4aSep10Hi	CGGAGTGTCTAT	GTAGGAATTGGCGGGGGAGCAC	CAGCGGTGTGTGCAAGGAGC	Archaea 16S	<515	Pr.S338.C4aSep10Hi	GAGCATTCTCTA	TCAATTGCAAAGATCTATCCC	AAGACTAGGGATTGGARTGG	Protozoa 18S	1185	Fu.S338.C4aSep10Hi	GTCGCTGTCTTC	CCTCCTACCCTTTGTGAATTTG	CTGCGTTCTTCATCGTTGCG	Fungal ITS	356	Sheep	338	4757	Ashley Dene	E	Coopworth	4757.338/09	2009:4757:338/09	391.1218/06	Coopworth	4	C4a	Hi	130	HM	85	1	H	15.1403	45.2	4.24	Palmerston North	2010-08-26	rumen_content
Ba.S338.C4bSep10Hi	CAGTCGAAGCTG	GTCCGCGGCKGCTGGCAC	ACGAGTTTGATCMTGGCTCAG	Bacteria 16S	1882	Ar.S338.C4bSep10Hi	CTCTGAAGTCTA	GTAGGAATTGGCGGGGGAGCAC	CAGCGGTGTGTGCAAGGAGC	Archaea 16S	1140	Pr.S338.C4bSep10Hi	GCGATATATCGC	TCAATTGCAAAGATCTATCCC	AAGACTAGGGATTGGARTGG	Protozoa 18S	974	Fu.S338.C4bSep10Hi	TAGACTGTACTC	CCTCCTACCCTTTGTGAATTTG	CTGCGTTCTTCATCGTTGCG	Fungal ITS	338	Sheep	338	4757	Ashley Dene	E	Coopworth	4757.338/09	2009:4757:338/09	391.1218/06	Coopworth	4	C4b	Hi	191	HM	149	2	H	15.2716	52	4.8	Palmerston North	2010-09-22	rumen_content
Ba.S350.C4aSep10Lo	ATGCCTGAGCAG	GTCCGCGGCKGCTGGCAC	ACGAGTTTGATCMTGGCTCAG	Bacteria 16S	1313	Ar.S350.C4aSep10Lo	CGTAAGTCTACT	GTAGGAATTGGCGGGGGAGCAC	CAGCGGTGTGTGCAAGGAGC	Archaea 16S	1212	Pr.S350.C4aSep10Lo	GAGGCTCATCAT	TCAATTGCAAAGATCTATCCC	AAGACTAGGGATTGGARTGG	Protozoa 18S	1245	Fu.S350.C4aSep10Lo	GTCGTGTGTCAA	CCTCCTACCCTTTGTGAATTTG	CTGCGTTCTTCATCGTTGCG	Fungal ITS	953	Sheep	350	4757	Ashley Dene	E	Coopworth	4757.350/09	2009:4757:350/09	454.706/00	Coopworth	4	C4a	Lo	151	HM	122	1	H	12.7095	39.8	3.22	Palmerston North	2010-08-26	rumen_content
Ba.S350.C4bSep10Lo	CAGTGATCCTAG	GTCCGCGGCKGCTGGCAC	ACGAGTTTGATCMTGGCTCAG	Bacteria 16S	2245	Ar.S350.C4bSep10Lo	CTCTGCTAGCCT	GTAGGAATTGGCGGGGGAGCAC	CAGCGGTGTGTGCAAGGAGC	Archaea 16S	868	Pr.S350.C4bSep10Lo	GCGGATGTGACT	TCAATTGCAAAGATCTATCCC	AAGACTAGGGATTGGARTGG	Protozoa 18S	1011	Fu.S350.C4bSep10Lo	TAGAGAGAGTGG	CCTCCTACCCTTTGTGAATTTG	CTGCGTTCTTCATCGTTGCG	Fungal ITS	251	Sheep	350	4757	Ashley Dene	E	Coopworth	4757.350/09	2009:4757:350/09	454.706/00	Coopworth	4	C4b	Lo	200	LM2	195	2	S	13.7218	43.8	3.74	Palmerston North	2010-09-22	rumen_content
Ba.S379.C3aJul10Lo	CATCAGCGTGTA	GTCCGCGGCKGCTGGCAC	ACGAGTTTGATCMTGGCTCAG	Bacteria 16S	1891	Ar.S379.C3aJul10Lo	CTGGAGCATGAC	GTAGGAATTGGCGGGGGAGCAC	CAGCGGTGTGTGCAAGGAGC	Archaea 16S	2197	Pr.S379.C3aJul10Lo	GCTATTCGACAT	TCAATTGCAAAGATCTATCCC	AAGACTAGGGATTGGARTGG	Protozoa 18S	1673	Fu.S379.C3aJul10Lo	TAGCTCGTAACT	CCTCCTACCCTTTGTGAATTTG	CTGCGTTCTTCATCGTTGCG	Fungal ITS	250	Sheep	379	9153	Poukawa	E	Romney	9153.379/09	2009:9153:379/09	4480.1227/06	Romney	3	C3a	Lo	227	LM2	211	2	S	12.0422	48.4	3.98	Palmerston North	2010-07-21	rumen_content
Ba.S379.C3bAug10Lo	ATCTACTACACG	GTCCGCGGCKGCTGGCAC	ACGAGTTTGATCMTGGCTCAG	Bacteria 16S	2217	Ar.S379.C3bAug10Lo	CGCACATGTTAT	GTAGGAATTGGCGGGGGAGCAC	CAGCGGTGTGTGCAAGGAGC	Archaea 16S	1092	Pr.S379.C3bAug10Lo	GACTGCATCTTA	TCAATTGCAAAGATCTATCCC	AAGACTAGGGATTGGARTGG	Protozoa 18S	1321	Fu.S379.C3bAug10Lo	GTATGACTGGCT	CCTCCTACCCTTTGTGAATTTG	CTGCGTTCTTCATCGTTGCG	Fungal ITS	<159	Sheep	379	9153	Poukawa	E	Romney	9153.379/09	2009:9153:379/09	4480.1227/06	Romney	3	C3b	Lo	230	LM2	218	2	S	9.20248	51.8	3	Palmerston North	2010-08-10	rumen_content
Ba.S386.C4aSep10Lo	ATGGTCTACTAC	GTCCGCGGCKGCTGGCAC	ACGAGTTTGATCMTGGCTCAG	Bacteria 16S	2325	Ar.S386.C4aSep10Lo	CGTATGCTGTAT	GTAGGAATTGGCGGGGGAGCAC	CAGCGGTGTGTGCAAGGAGC	Archaea 16S	1016	Pr.S386.C4aSep10Lo	GAGTGGTAGAGA	TCAATTGCAAAGATCTATCCC	AAGACTAGGGATTGGARTGG	Protozoa 18S	884	Fu.S386.C4aSep10Lo	GTCTGACAGTTG	CCTCCTACCCTTTGTGAATTTG	CTGCGTTCTTCATCGTTGCG	Fungal ITS	587	Sheep	386	4757	Ashley Dene	E	Coopworth	4757.386/09	2009:4757:386/09	391.1218/06	Coopworth	4	C4a	Lo	56	LM1	59	1	Q	13.5589	43.5	3.38	Palmerston North	2010-09-01	rumen_content
Ba.S386.C4bSep10Lo	CAGCATGTGTTG	GTCCGCGGCKGCTGGCAC	ACGAGTTTGATCMTGGCTCAG	Bacteria 16S	1973	Ar.S386.C4bSep10Lo	CTCCTACTGTCT	GTAGGAATTGGCGGGGGAGCAC	CAGCGGTGTGTGCAAGGAGC	Archaea 16S	1126	Pr.S386.C4bSep10Lo	GCATTGCGTGAG	TCAATTGCAAAGATCTATCCC	AAGACTAGGGATTGGARTGG	Protozoa 18S	1292	Fu.S386.C4bSep10Lo	TACTAATCTGCG	CCTCCTACCCTTTGTGAATTTG	CTGCGTTCTTCATCGTTGCG	Fungal ITS	869	Sheep	386	4757	Ashley Dene	E	Coopworth	4757.386/09	2009:4757:386/09	391.1218/06	Coopworth	4	C4b	Lo	29	LM1	32	3	Q	12.5362	46	3.73	Palmerston North	2010-09-17	rumen_content
Ba.S39.C3aJul10Lo	CATCGTATCAAC	GTCCGCGGCKGCTGGCAC	ACGAGTTTGATCMTGGCTCAG	Bacteria 16S	2157	Ar.S39.C3aJul10Lo	CTGTATCGTATG	GTAGGAATTGGCGGGGGAGCAC	CAGCGGTGTGTGCAAGGAGC	Archaea 16S	1921	Pr.S39.C3aJul10Lo	GCTCGCTACTTC	TCAATTGCAAAGATCTATCCC	AAGACTAGGGATTGGARTGG	Protozoa 18S	1671	Fu.S39.C3aJul10Lo	TAGGTATCTCAC	CCTCCTACCCTTTGTGAATTTG	CTGCGTTCTTCATCGTTGCG	Fungal ITS	633	Sheep	39	4640	Woodlands	E	Romney	4640.39/09	2009:4640:39/09	2695.409/06	Romney	3	C3a	Lo	195	LM2	177	1	S	14.6063	53.8	3.78	Palmerston North	2010-07-21	rumen_content
Ba.S39.C3bAug10Lo	ATCGCGGACGAT	GTCCGCGGCKGCTGGCAC	ACGAGTTTGATCMTGGCTCAG	Bacteria 16S	1549	Ar.S39.C3bAug10Lo	CGATCGAGTGTT	GTAGGAATTGGCGGGGGAGCAC	CAGCGGTGTGTGCAAGGAGC	Archaea 16S	1370	Pr.S39.C3bAug10Lo	GACTCACTCAAT	TCAATTGCAAAGATCTATCCC	AAGACTAGGGATTGGARTGG	Protozoa 18S	1137	Fu.S39.C3bAug10Lo	GTAGTGTCTAGC	CCTCCTACCCTTTGTGAATTTG	CTGCGTTCTTCATCGTTGCG	Fungal ITS	367	Sheep	39	4640	Woodlands	E	Romney	4640.39/09	2009:4640:39/09	2695.409/06	Romney	3	C3b	Lo	226	LM2	225	2	S	11.9199	56	3.67	Palmerston North	2010-08-10	rumen_content
Ba.S410.C4aSep10Lo	CAACTATCAGCT	GTCCGCGGCKGCTGGCAC	ACGAGTTTGATCMTGGCTCAG	Bacteria 16S	1412	Ar.S410.C4aSep10Lo	CGTGTACATCAG	GTAGGAATTGGCGGGGGAGCAC	CAGCGGTGTGTGCAAGGAGC	Archaea 16S	1115	Pr.S410.C4aSep10Lo	GATCGTCCAGAT	TCAATTGCAAAGATCTATCCC	AAGACTAGGGATTGGARTGG	Protozoa 18S	966	Fu.S410.C4aSep10Lo	GTGCACATTATC	CCTCCTACCCTTTGTGAATTTG	CTGCGTTCTTCATCGTTGCG	Fungal ITS	231	Sheep	410	4757	Ashley Dene	E	Coopworth	4757.410/09	2009:4757:410/09	454.706/00	Coopworth	4	C4a	Lo	124	HM	139	1	H	13.4342	39	4.09	Palmerston North	2010-09-03	rumen_content
Ba.S410.C4bSep10Lo	CACGGACTATAC	GTCCGCGGCKGCTGGCAC	ACGAGTTTGATCMTGGCTCAG	Bacteria 16S	2055	Ar.S410.C4bSep10Lo	CTACTGATATCG	GTAGGAATTGGCGGGGGAGCAC	CAGCGGTGTGTGCAAGGAGC	Archaea 16S	1174	Pr.S410.C4bSep10Lo	GCACATCGAGCA	TCAATTGCAAAGATCTATCCC	AAGACTAGGGATTGGARTGG	Protozoa 18S	1067	Fu.S410.C4bSep10Lo	GTTGTATACTCG	CCTCCTACCCTTTGTGAATTTG	CTGCGTTCTTCATCGTTGCG	Fungal ITS	316	Sheep	410	4757	Ashley Dene	E	Coopworth	4757.410/09	2009:4757:410/09	454.706/00	Coopworth	4	C4b	Lo	73	HM	74	1	H	14.8688	40.6	5.03	Palmerston North	2010-09-15	rumen_content
Ba.S418.C4aSep10Lo	CAACTCATCGTA	GTCCGCGGCKGCTGGCAC	ACGAGTTTGATCMTGGCTCAG	Bacteria 16S	1992	Ar.S418.C4aSep10Lo	CGTGTGATCAGG	GTAGGAATTGGCGGGGGAGCAC	CAGCGGTGTGTGCAAGGAGC	Archaea 16S	1123	Pr.S418.C4aSep10Lo	GATCTATCCGAG	TCAATTGCAAAGATCTATCCC	AAGACTAGGGATTGGARTGG	Protozoa 18S	1324	Fu.S418.C4aSep10Lo	GTGGCGATACAC	CCTCCTACCCTTTGTGAATTTG	CTGCGTTCTTCATCGTTGCG	Fungal ITS	267	Sheep	418	4757	Ashley Dene	E	Perendale	4757.418/09	2009:4757:418/09	696.206/05	Perendale	4	C4a	Lo	123	HM	127	1	H	13.8224	36.4	4.19	Palmerston North	2010-09-03	rumen_content
Ba.S418.C4bSep10Lo	CACTGGTATATC	GTCCGCGGCKGCTGGCAC	ACGAGTTTGATCMTGGCTCAG	Bacteria 16S	1985	Ar.S418.C4bSep10Lo	CTATAGTCGTGT	GTAGGAATTGGCGGGGGAGCAC	CAGCGGTGTGTGCAAGGAGC	Archaea 16S	1518	Pr.S418.C4bSep10Lo	GCAGGATAGATA	TCAATTGCAAAGATCTATCCC	AAGACTAGGGATTGGARTGG	Protozoa 18S	1122	Fu.S418.C4bSep10Lo	TACAGATGGCTC	CCTCCTACCCTTTGTGAATTTG	CTGCGTTCTTCATCGTTGCG	Fungal ITS	222	Sheep	418	4757	Ashley Dene	E	Perendale	4757.418/09	2009:4757:418/09	696.206/05	Perendale	4	C4b	Lo	120	HM	108	1	H	14.4845	39.1	4.54	Palmerston North	2010-09-15	rumen_content
Ba.S420.C3aJul10Lo	CATAGACGTTCG	GTCCGCGGCKGCTGGCAC	ACGAGTTTGATCMTGGCTCAG	Bacteria 16S	2017	Ar.S420.C3aJul10Lo	CTGAGCAGAGTC	GTAGGAATTGGCGGGGGAGCAC	CAGCGGTGTGTGCAAGGAGC	Archaea 16S	1296	Pr.S420.C3aJul10Lo	GCTAAGAGAGTA	TCAATTGCAAAGATCTATCCC	AAGACTAGGGATTGGARTGG	Protozoa 18S	1824	Fu.S420.C3aJul10Lo	TAGCATCGTGGT	CCTCCTACCCTTTGTGAATTTG	CTGCGTTCTTCATCGTTGCG	Fungal ITS	684	Sheep	420	9153	Poukawa	E	Romney	9153.420/09	2009:9153:420/09	4480.1227/06	Romney	3	C3a	Lo	113	HM	103	1	H	14.3558	43	4.42	Palmerston North	2010-07-19	rumen_content
Ba.S420.C3bAug10Lo	AGCATATGAGAG	GTCCGCGGCKGCTGGCAC	ACGAGTTTGATCMTGGCTCAG	Bacteria 16S	787	Ar.S420.C3bAug10Lo	AGGCTACACGAC	GTAGGAATTGGCGGGGGAGCAC	CAGCGGTGTGTGCAAGGAGC	Archaea 16S	1828	Pr.S420.C3bAug10Lo	ACACACTATGGC	TCAATTGCAAAGATCTATCCC	AAGACTAGGGATTGGARTGG	Protozoa 18S	1000	Fu.S420.C3bAug10Lo	ACTCGATTCGAT	CCTCCTACCCTTTGTGAATTTG	CTGCGTTCTTCATCGTTGCG	Fungal ITS	217	Sheep	420	9153	Poukawa	E	Romney	9153.420/09	2009:9153:420/09	4480.1227/06	Romney	3	C3b	Lo	213	LM2	203	2	S	12.3176	45.7	4.76	Palmerston North	2010-07-31	rumen_content
Ba.S439.C4aSep10Hi	ATGCAGCTCAGT	GTCCGCGGCKGCTGGCAC	ACGAGTTTGATCMTGGCTCAG	Bacteria 16S	940	Ar.S439.C4aSep10Hi	CGGCGATGTACA	GTAGGAATTGGCGGGGGAGCAC	CAGCGGTGTGTGCAAGGAGC	Archaea 16S	917	Pr.S439.C4aSep10Hi	GAGCTGGCTGAT	TCAATTGCAAAGATCTATCCC	AAGACTAGGGATTGGARTGG	Protozoa 18S	1279	Fu.S439.C4aSep10Hi	GTCGTAGCCAGA	CCTCCTACCCTTTGTGAATTTG	CTGCGTTCTTCATCGTTGCG	Fungal ITS	382	Sheep	439	4757	Ashley Dene	E	Coopworth	4757.439/09	2009:4757:439/09	454.706/00	Coopworth	4	C4a	Hi	97	HM	98	1	H	15.0687	42	4.39	Palmerston North	2010-08-26	rumen_content
Ba.S439.C4bSep10Hi	CAGCTAGAACGC	GTCCGCGGCKGCTGGCAC	ACGAGTTTGATCMTGGCTCAG	Bacteria 16S	1571	Ar.S439.C4bSep10Hi	CTCGATTAGATC	GTAGGAATTGGCGGGGGAGCAC	CAGCGGTGTGTGCAAGGAGC	Archaea 16S	1364	Pr.S439.C4bSep10Hi	GCCAGAGTCGTA	TCAATTGCAAAGATCTATCCC	AAGACTAGGGATTGGARTGG	Protozoa 18S	1174	Fu.S439.C4bSep10Hi	TACTGCGACAGT	CCTCCTACCCTTTGTGAATTTG	CTGCGTTCTTCATCGTTGCG	Fungal ITS	412	Sheep	439	4757	Ashley Dene	E	Coopworth	4757.439/09	2009:4757:439/09	454.706/00	Coopworth	4	C4b	Hi	141	HM	130	2	H	16.3036	48.5	4.09	Palmerston North	2010-09-22	rumen_content
Ba.S458.C3aJul10Lo	CACTGTAGGACG	GTCCGCGGCKGCTGGCAC	ACGAGTTTGATCMTGGCTCAG	Bacteria 16S	1876	Ar.S458.C3aJul10Lo	CTATCAGTGTAC	GTAGGAATTGGCGGGGGAGCAC	CAGCGGTGTGTGCAAGGAGC	Archaea 16S	1613	Pr.S458.C3aJul10Lo	GCAGGCAGTACT	TCAATTGCAAAGATCTATCCC	AAGACTAGGGATTGGARTGG	Protozoa 18S	1101	Fu.S458.C3aJul10Lo	TACAGTCTCATG	CCTCCTACCCTTTGTGAATTTG	CTGCGTTCTTCATCGTTGCG	Fungal ITS	464	Sheep	458	9153	Poukawa	E	Romney	9153.458/09	2009:9153:458/09	630.115/05	Romney	3	C3a	Lo	67	LM1	109	1	Q	13.5728	40.5	3.56	Palmerston North	2010-07-09	rumen_content
Ba.S458.C3bAug10Lo	ATACTATTGCGC	GTCCGCGGCKGCTGGCAC	ACGAGTTTGATCMTGGCTCAG	Bacteria 16S	1317	Ar.S458.C3bAug10Lo	CGAAGACTGCTG	GTAGGAATTGGCGGGGGAGCAC	CAGCGGTGTGTGCAAGGAGC	Archaea 16S	2523	Pr.S458.C3bAug10Lo	GACAGGAGATAG	TCAATTGCAAAGATCTATCCC	AAGACTAGGGATTGGARTGG	Protozoa 18S	1101	Fu.S458.C3bAug10Lo	GGTCACTGACAG	CCTCCTACCCTTTGTGAATTTG	CTGCGTTCTTCATCGTTGCG	Fungal ITS	267	Sheep	458	9153	Poukawa	E	Romney	9153.458/09	2009:9153:458/09	630.115/05	Romney	3	C3b	Lo	33	LM1	29	3	Q	13.3308	44	3.67	Palmerston North	2010-08-04	rumen_content
Ba.S490.C3aJul10Lo	CATATACTCGCA	GTCCGCGGCKGCTGGCAC	ACGAGTTTGATCMTGGCTCAG	Bacteria 16S	1883	Ar.S490.C3aJul10Lo	CTGCTGCGAAGA	GTAGGAATTGGCGGGGGAGCAC	CAGCGGTGTGTGCAAGGAGC	Archaea 16S	1960	Pr.S490.C3aJul10Lo	GCTAGTCTGAAC	TCAATTGCAAAGATCTATCCC	AAGACTAGGGATTGGARTGG	Protozoa 18S	1798	Fu.S490.C3aJul10Lo	TAGCGACATCTG	CCTCCTACCCTTTGTGAATTTG	CTGCGTTCTTCATCGTTGCG	Fungal ITS	678	Sheep	490	9153	Poukawa	E	Perendale	9153.490/09	2009:9153:490/09	489.569/07	Perendale	3	C3a	Lo	144	HM	137	1	H	13.5368	39.9	4.4	Palmerston North	2010-07-19	rumen_content
Ba.S490.C3bAug10Lo	AGCAGTCGCGAT	GTCCGCGGCKGCTGGCAC	ACGAGTTTGATCMTGGCTCAG	Bacteria 16S	1397	Ar.S490.C3bAug10Lo	AGGACGCACTGT	GTAGGAATTGGCGGGGGAGCAC	CAGCGGTGTGTGCAAGGAGC	Archaea 16S	1402	Pr.S490.C3bAug10Lo	AATCGTGACTCG	TCAATTGCAAAGATCTATCCC	AAGACTAGGGATTGGARTGG	Protozoa 18S	1074	Fu.S490.C3bAug10Lo	ACAGTTGCGCGA	CCTCCTACCCTTTGTGAATTTG	CTGCGTTCTTCATCGTTGCG	Fungal ITS	221	Sheep	490	9153	Poukawa	E	Perendale	9153.490/09	2009:9153:490/09	489.569/07	Perendale	3	C3b	Lo	219	LM2	215	2	S	13.4367	42.9	5.21	Palmerston North	2010-07-31	rumen_content
Ba.S494.C4aSep10Hi	CAAGATCGACTC	GTCCGCGGCKGCTGGCAC	ACGAGTTTGATCMTGGCTCAG	Bacteria 16S	1592	Ar.S494.C4aSep10Hi	CGTTACTAGAGC	GTAGGAATTGGCGGGGGAGCAC	CAGCGGTGTGTGCAAGGAGC	Archaea 16S	1009	Pr.S494.C4aSep10Hi	GATCTCATAGGC	TCAATTGCAAAGATCTATCCC	AAGACTAGGGATTGGARTGG	Protozoa 18S	1366	Fu.S494.C4aSep10Hi	GTGTACCTATCA	CCTCCTACCCTTTGTGAATTTG	CTGCGTTCTTCATCGTTGCG	Fungal ITS	550	Sheep	494	4757	Ashley Dene	E	Coopworth	4757.494/09	2009:4757:494/09	454.706/00	Coopworth	4	C4a	Hi	70	HM	69	1	H	19.3318	51	5.15	Palmerston North	2010-09-03	rumen_content
Ba.S494.C4bSep10Hi	CATAGCGAGTTC	GTCCGCGGCKGCTGGCAC	ACGAGTTTGATCMTGGCTCAG	Bacteria 16S	1863	Ar.S494.C4bSep10Hi	CTGCAGTACTTA	GTAGGAATTGGCGGGGGAGCAC	CAGCGGTGTGTGCAAGGAGC	Archaea 16S	1204	Pr.S494.C4bSep10Hi	GCTAGATGCCAG	TCAATTGCAAAGATCTATCCC	AAGACTAGGGATTGGARTGG	Protozoa 18S	1255	Fu.S494.C4bSep10Hi	TAGCCTCTCTGC	CCTCCTACCCTTTGTGAATTTG	CTGCGTTCTTCATCGTTGCG	Fungal ITS	549	Sheep	494	4757	Ashley Dene	E	Coopworth	4757.494/09	2009:4757:494/09	454.706/00	Coopworth	4	C4b	Hi	183	HM	140	2	H	17.0949	55.8	4.13	Palmerston North	2010-09-22	rumen_content
Ba.S502.C4aSep10Hi	CACAGCTCGAAT	GTCCGCGGCKGCTGGCAC	ACGAGTTTGATCMTGGCTCAG	Bacteria 16S	1490	Ar.S502.C4aSep10Hi	CTAACGCAGTCA	GTAGGAATTGGCGGGGGAGCAC	CAGCGGTGTGTGCAAGGAGC	Archaea 16S	1153	Pr.S502.C4aSep10Hi	GATGCATGACGC	TCAATTGCAAAGATCTATCCC	AAGACTAGGGATTGGARTGG	Protozoa 18S	901	Fu.S502.C4aSep10Hi	GTGTGTGTCAGG	CCTCCTACCCTTTGTGAATTTG	CTGCGTTCTTCATCGTTGCG	Fungal ITS	457	Sheep	502	4757	Ashley Dene	E	Coopworth	4757.502/09	2009:4757:502/09	454.706/00	Coopworth	4	C4a	Hi	94	HM	104	1	H	15.0996	38	4.31	Palmerston North	2010-09-03	rumen_content
Ba.S502.C4bSep10Hi	CAGATACACTTC	GTCCGCGGCKGCTGGCAC	ACGAGTTTGATCMTGGCTCAG	Bacteria 16S	1759	Ar.S502.C4bSep10Hi	CTCAGTATGCAG	GTAGGAATTGGCGGGGGAGCAC	CAGCGGTGTGTGCAAGGAGC	Archaea 16S	1154	Pr.S502.C4bSep10Hi	GCATATAGTCTC	TCAATTGCAAAGATCTATCCC	AAGACTAGGGATTGGARTGG	Protozoa 18S	1115	Fu.S502.C4bSep10Hi	TACGCGCTGAGA	CCTCCTACCCTTTGTGAATTTG	CTGCGTTCTTCATCGTTGCG	Fungal ITS	376	Sheep	502	4757	Ashley Dene	E	Coopworth	4757.502/09	2009:4757:502/09	454.706/00	Coopworth	4	C4b	Hi	85	HM	90	1	H	14.7612	40	3.94	Palmerston North	2010-09-17	rumen_content
Ba.S503.C4aSep10Hi	ATGATCGAGAGA	GTCCGCGGCKGCTGGCAC	ACGAGTTTGATCMTGGCTCAG	Bacteria 16S	1082	Ar.S503.C4aSep10Hi	CGCTTATCGAGA	GTAGGAATTGGCGGGGGAGCAC	CAGCGGTGTGTGCAAGGAGC	Archaea 16S	1211	Pr.S503.C4aSep10Hi	GAGCAGATGCCT	TCAATTGCAAAGATCTATCCC	AAGACTAGGGATTGGARTGG	Protozoa 18S	932	Fu.S503.C4aSep10Hi	GTCGACTCCTCT	CCTCCTACCCTTTGTGAATTTG	CTGCGTTCTTCATCGTTGCG	Fungal ITS	320	Sheep	503	4757	Ashley Dene	E	Coopworth	4757.503/09	2009:4757:503/09	454.706/00	Coopworth	4	C4a	Hi	104	HM	76	1	H	14.1237	38.1	4.23	Palmerston North	2010-08-26	rumen_content
Ba.S503.C4bSep10Hi	CATACCAGTAGC	GTCCGCGGCKGCTGGCAC	ACGAGTTTGATCMTGGCTCAG	Bacteria 16S	1972	Ar.S503.C4bSep10Hi	CTGAGATACGCG	GTAGGAATTGGCGGGGGAGCAC	CAGCGGTGTGTGCAAGGAGC	Archaea 16S	1267	Pr.S503.C4bSep10Hi	GCGTTACACACA	TCAATTGCAAAGATCTATCCC	AAGACTAGGGATTGGARTGG	Protozoa 18S	1163	Fu.S503.C4bSep10Hi	TAGCACACCTAT	CCTCCTACCCTTTGTGAATTTG	CTGCGTTCTTCATCGTTGCG	Fungal ITS	263	Sheep	503	4757	Ashley Dene	E	Coopworth	4757.503/09	2009:4757:503/09	454.706/00	Coopworth	4	C4b	Hi	166	HM	125	1	H	16.6265	42.7	4.56	Palmerston North	2010-09-22	rumen_content
Ba.S52.C3aJul10Hi	CAGTGATCCTAG	GTCCGCGGCKGCTGGCAC	ACGAGTTTGATCMTGGCTCAG	Bacteria 16S	1676	Ar.S52.C3aJul10Hi	CTCTGCTAGCCT	GTAGGAATTGGCGGGGGAGCAC	CAGCGGTGTGTGCAAGGAGC	Archaea 16S	2100	Pr.S52.C3aJul10Hi	GCGGATGTGACT	TCAATTGCAAAGATCTATCCC	AAGACTAGGGATTGGARTGG	Protozoa 18S	1357	Fu.S52.C3aJul10Hi	TAGAGAGAGTGG	CCTCCTACCCTTTGTGAATTTG	CTGCGTTCTTCATCGTTGCG	Fungal ITS	569	Sheep	52	4640	Woodlands	E	Romney	4640.52/09	2009:4640:52/09	2054.412/06	Romney	3	C3a	Hi	107	HM	106	1	H	15.8374	50.8	4.23	Palmerston North	2010-07-17	rumen_content
Ba.S52.C3bAug10Hi	ATAGCTCCATAC	GTCCGCGGCKGCTGGCAC	ACGAGTTTGATCMTGGCTCAG	Bacteria 16S	1277	Ar.S52.C3bAug10Hi	CGACAGCTGACA	GTAGGAATTGGCGGGGGAGCAC	CAGCGGTGTGTGCAAGGAGC	Archaea 16S	1085	Pr.S52.C3bAug10Hi	GACATCGGCTAT	TCAATTGCAAAGATCTATCCC	AAGACTAGGGATTGGARTGG	Protozoa 18S	1019	Fu.S52.C3bAug10Hi	GGTGCGTGTATG	CCTCCTACCCTTTGTGAATTTG	CTGCGTTCTTCATCGTTGCG	Fungal ITS	213	Sheep	52	4640	Woodlands	E	Romney	4640.52/09	2009:4640:52/09	2054.412/06	Romney	3	C3b	Hi	129	HM	111	1	H	18.0263	54.7	4.41	Palmerston North	2010-08-06	rumen_content
Ba.S521.C4aSep10Hi	ATGGCAGCTCTA	GTCCGCGGCKGCTGGCAC	ACGAGTTTGATCMTGGCTCAG	Bacteria 16S	1107	Ar.S521.C4aSep10Hi	CGTAGAACGTGC	GTAGGAATTGGCGGGGGAGCAC	CAGCGGTGTGTGCAAGGAGC	Archaea 16S	1087	Pr.S521.C4aSep10Hi	GAGTCTGAGTCT	TCAATTGCAAAGATCTATCCC	AAGACTAGGGATTGGARTGG	Protozoa 18S	1129	Fu.S521.C4aSep10Hi	GTCTCATGTAGG	CCTCCTACCCTTTGTGAATTTG	CTGCGTTCTTCATCGTTGCG	Fungal ITS	344	Sheep	521	4757	Ashley Dene	E	Corriedale	4757.521/09	2009:4757:521/09	1023.179/07	Corriedale	4	C4a	Hi	98	HM	115	1	H	14.8204	42.5	3.99	Palmerston North	2010-09-01	rumen_content
Ba.S521.C4bSep10Hi	CACGTCGATGGA	GTCCGCGGCKGCTGGCAC	ACGAGTTTGATCMTGGCTCAG	Bacteria 16S	1843	Ar.S521.C4bSep10Hi	CTAGAACGCACT	GTAGGAATTGGCGGGGGAGCAC	CAGCGGTGTGTGCAAGGAGC	Archaea 16S	1027	Pr.S521.C4bSep10Hi	GCACGACAACAC	TCAATTGCAAAGATCTATCCC	AAGACTAGGGATTGGARTGG	Protozoa 18S	1092	Fu.S521.C4bSep10Hi	TAACAGTCGCTG	CCTCCTACCCTTTGTGAATTTG	CTGCGTTCTTCATCGTTGCG	Fungal ITS	245	Sheep	521	4757	Ashley Dene	E	Corriedale	4757.521/09	2009:4757:521/09	1023.179/07	Corriedale	4	C4b	Hi	87	HM	79	1	H	15.2495	45.3	4.44	Palmerston North	2010-09-15	rumen_content
Ba.S525.C3aJul10Lo	CATATCGCAGTT	GTCCGCGGCKGCTGGCAC	ACGAGTTTGATCMTGGCTCAG	Bacteria 16S	1526	Ar.S525.C3aJul10Lo	CTGGACTCATAG	GTAGGAATTGGCGGGGGAGCAC	CAGCGGTGTGTGCAAGGAGC	Archaea 16S	1778	Pr.S525.C3aJul10Lo	GCTATCACGAGT	TCAATTGCAAAGATCTATCCC	AAGACTAGGGATTGGARTGG	Protozoa 18S	1720	Fu.S525.C3aJul10Lo	TAGCGGATCACG	CCTCCTACCCTTTGTGAATTTG	CTGCGTTCTTCATCGTTGCG	Fungal ITS	671	Sheep	525	9153	Poukawa	E	Composite	9153.525/09	2009:9153:525/09	4480.1227/06	Romney	3	C3a	Lo	52	LM1	53	1	Q	14.0404	50.3	4.11	Palmerston North	2010-07-19	rumen_content
Ba.S525.C3bAug10Lo	AGCAGCACTTGT	GTCCGCGGCKGCTGGCAC	ACGAGTTTGATCMTGGCTCAG	Bacteria 16S	1172	Ar.S525.C3bAug10Lo	AGCTTGACAGCT	GTAGGAATTGGCGGGGGAGCAC	CAGCGGTGTGTGCAAGGAGC	Archaea 16S	1227	Pr.S525.C3bAug10Lo	AATCAGTCTCGT	TCAATTGCAAAGATCTATCCC	AAGACTAGGGATTGGARTGG	Protozoa 18S	1136	Fu.S525.C3bAug10Lo	ACAGTGCTTCAT	CCTCCTACCCTTTGTGAATTTG	CTGCGTTCTTCATCGTTGCG	Fungal ITS	725	Sheep	525	9153	Poukawa	E	Composite	9153.525/09	2009:9153:525/09	4480.1227/06	Romney	3	C3b	Lo	23	LM1	25	3	Q	12.0584	53.3	3.63	Palmerston North	2010-07-31	rumen_content
Ba.S542.C4aSep10Hi	ATGTACGGCGAC	GTCCGCGGCKGCTGGCAC	ACGAGTTTGATCMTGGCTCAG	Bacteria 16S	2248	Ar.S542.C4aSep10Hi	CGTCAACGATGT	GTAGGAATTGGCGGGGGAGCAC	CAGCGGTGTGTGCAAGGAGC	Archaea 16S	1161	Pr.S542.C4aSep10Hi	GATACGTCCTGA	TCAATTGCAAAGATCTATCCC	AAGACTAGGGATTGGARTGG	Protozoa 18S	1082	Fu.S542.C4aSep10Hi	GTCTGGATAGCG	CCTCCTACCCTTTGTGAATTTG	CTGCGTTCTTCATCGTTGCG	Fungal ITS	368	Sheep	542	4757	Ashley Dene	E	Coopworth	4757.542/09	2009:4757:542/09	454.706/00	Coopworth	4	C4a	Hi	139	HM	118	1	H	14.979	40.5	3.97	Palmerston North	2010-09-01	rumen_content
Ba.S542.C4bSep10Hi	CAGCACTAAGCG	GTCCGCGGCKGCTGGCAC	ACGAGTTTGATCMTGGCTCAG	Bacteria 16S	1505	Ar.S542.C4bSep10Hi	CTCCACATGAGA	GTAGGAATTGGCGGGGGAGCAC	CAGCGGTGTGTGCAAGGAGC	Archaea 16S	1122	Pr.S542.C4bSep10Hi	GCATGTGCATGT	TCAATTGCAAAGATCTATCCC	AAGACTAGGGATTGGARTGG	Protozoa 18S	1028	Fu.S542.C4bSep10Hi	TACGTGTACGTG	CCTCCTACCCTTTGTGAATTTG	CTGCGTTCTTCATCGTTGCG	Fungal ITS	405	Sheep	542	4757	Ashley Dene	E	Coopworth	4757.542/09	2009:4757:542/09	454.706/00	Coopworth	4	C4b	Hi	95	HM	88	1	H	15.6039	42.8	3.71	Palmerston North	2010-09-17	rumen_content
Ba.S562.C4aSep10Lo	ATGTGCACGACT	GTCCGCGGCKGCTGGCAC	ACGAGTTTGATCMTGGCTCAG	Bacteria 16S	1723	Ar.S562.C4aSep10Lo	CGTCAGACGGAT	GTAGGAATTGGCGGGGGAGCAC	CAGCGGTGTGTGCAAGGAGC	Archaea 16S	1081	Pr.S562.C4aSep10Lo	GATAGTGCCACT	TCAATTGCAAAGATCTATCCC	AAGACTAGGGATTGGARTGG	Protozoa 18S	442	Fu.S562.C4aSep10Lo	GTGACCTGATGT	CCTCCTACCCTTTGTGAATTTG	CTGCGTTCTTCATCGTTGCG	Fungal ITS	405	Sheep	562	4757	Ashley Dene	E	Romney	4757.562/09	2009:4757:562/09	94.480/04	Romney	4	C4a	Lo	46	LM1	46	1	Q	14.2304	37.5	3.64	Palmerston North	2010-09-01	rumen_content
Ba.S562.C4bSep10Lo	CAGCGGTGACAT	GTCCGCGGCKGCTGGCAC	ACGAGTTTGATCMTGGCTCAG	Bacteria 16S	1584	Ar.S562.C4bSep10Lo	CTCGAGAGTACG	GTAGGAATTGGCGGGGGAGCAC	CAGCGGTGTGTGCAAGGAGC	Archaea 16S	1075	Pr.S562.C4bSep10Lo	GCCACTGATAGT	TCAATTGCAAAGATCTATCCC	AAGACTAGGGATTGGARTGG	Protozoa 18S	1493	Fu.S562.C4bSep10Lo	TACTACATGGTC	CCTCCTACCCTTTGTGAATTTG	CTGCGTTCTTCATCGTTGCG	Fungal ITS	225	Sheep	562	4757	Ashley Dene	E	Romney	4757.562/09	2009:4757:562/09	94.480/04	Romney	4	C4b	Lo	64	LM1	61	1	Q	13.9035	40.1	3.67	Palmerston North	2010-09-17	rumen_content
Ba.S572.C4aSep10Hi	ATGTCACCGTGA	GTCCGCGGCKGCTGGCAC	ACGAGTTTGATCMTGGCTCAG	Bacteria 16S	1876	Ar.S572.C4aSep10Hi	CGTCACGACTAA	GTAGGAATTGGCGGGGGAGCAC	CAGCGGTGTGTGCAAGGAGC	Archaea 16S	1143	Pr.S572.C4aSep10Hi	GATAGCTGTCTT	TCAATTGCAAAGATCTATCCC	AAGACTAGGGATTGGARTGG	Protozoa 18S	1057	Fu.S572.C4aSep10Hi	GTCTTCGTCGCT	CCTCCTACCCTTTGTGAATTTG	CTGCGTTCTTCATCGTTGCG	Fungal ITS	401	Sheep	572	4757	Ashley Dene	E	Coopworth	4757.572/09	2009:4757:572/09	454.706/00	Coopworth	4	C4a	Hi	72	HM	77	1	H	15.6617	41.3	4.03	Palmerston North	2010-09-01	rumen_content
Ba.S572.C4bSep10Hi	CAGACATTGCGT	GTCCGCGGCKGCTGGCAC	ACGAGTTTGATCMTGGCTCAG	Bacteria 16S	<781	Ar.S572.C4bSep10Hi	CTATCTAGCGAG	GTAGGAATTGGCGGGGGAGCAC	CAGCGGTGTGTGCAAGGAGC	Archaea 16S	1187	Pr.S572.C4bSep10Hi	GCAGTATCACTG	TCAATTGCAAAGATCTATCCC	AAGACTAGGGATTGGARTGG	Protozoa 18S	1152	Fu.S572.C4bSep10Hi	TACATCACCACA	CCTCCTACCCTTTGTGAATTTG	CTGCGTTCTTCATCGTTGCG	Fungal ITS	406	Sheep	572	4757	Ashley Dene	E	Coopworth	4757.572/09	2009:4757:572/09	454.706/00	Coopworth	4	C4b	Hi	NoData	NoData	NoData	NoData	NoData	15.9534	44	4.44	Palmerston North	2010-09-17	rumen_content
Ba.S576.C4aSep10Hi	CAACACGCACGA	GTCCGCGGCKGCTGGCAC	ACGAGTTTGATCMTGGCTCAG	Bacteria 16S	1532	Ar.S576.C4aSep10Hi	CGTGCATTATCA	GTAGGAATTGGCGGGGGAGCAC	CAGCGGTGTGTGCAAGGAGC	Archaea 16S	766	Pr.S576.C4aSep10Hi	GATCGCAGGTGT	TCAATTGCAAAGATCTATCCC	AAGACTAGGGATTGGARTGG	Protozoa 18S	698	Fu.S576.C4aSep10Hi	GTGCAATCGACG	CCTCCTACCCTTTGTGAATTTG	CTGCGTTCTTCATCGTTGCG	Fungal ITS	179	Sheep	576	4757	Ashley Dene	E	Romney	4757.576/09	2009:4757:576/09	94.480/04	Romney	4	C4a	Hi	76	HM	78	1	H	15.3473	37.1	4.11	Palmerston North	2010-09-01	rumen_content
Ba.S576.C4bSep10Hi	CACTGTAGGACG	GTCCGCGGCKGCTGGCAC	ACGAGTTTGATCMTGGCTCAG	Bacteria 16S	1877	Ar.S576.C4bSep10Hi	CTATCAGTGTAC	GTAGGAATTGGCGGGGGAGCAC	CAGCGGTGTGTGCAAGGAGC	Archaea 16S	1854	Pr.S576.C4bSep10Hi	GCAGGCAGTACT	TCAATTGCAAAGATCTATCCC	AAGACTAGGGATTGGARTGG	Protozoa 18S	658	Fu.S576.C4bSep10Hi	TACAGTCTCATG	CCTCCTACCCTTTGTGAATTTG	CTGCGTTCTTCATCGTTGCG	Fungal ITS	173	Sheep	576	4757	Ashley Dene	E	Romney	4757.576/09	2009:4757:576/09	94.480/04	Romney	4	C4b	Hi	88	HM	94	1	H	15.4659	40.5	4.2	Palmerston North	2010-09-17	rumen_content
Ba.S58.C3aJul10Hi	CAGCACTAAGCG	GTCCGCGGCKGCTGGCAC	ACGAGTTTGATCMTGGCTCAG	Bacteria 16S	1761	Ar.S58.C3aJul10Hi	CTCCACATGAGA	GTAGGAATTGGCGGGGGAGCAC	CAGCGGTGTGTGCAAGGAGC	Archaea 16S	1672	Pr.S58.C3aJul10Hi	GCATGTGCATGT	TCAATTGCAAAGATCTATCCC	AAGACTAGGGATTGGARTGG	Protozoa 18S	1468	Fu.S58.C3aJul10Hi	TACGTGTACGTG	CCTCCTACCCTTTGTGAATTTG	CTGCGTTCTTCATCGTTGCG	Fungal ITS	594	Sheep	58	4640	Woodlands	E	Romney	4640.58/09	2009:4640:58/09	233.547/02	Romney	3	C3a	Hi	99	HM	117	1	H	16.1855	49	3.86	Palmerston North	2010-07-13	rumen_content
Ba.S58.C3bAug10Hi	AGCACACCTACA	GTCCGCGGCKGCTGGCAC	ACGAGTTTGATCMTGGCTCAG	Bacteria 16S	1403	Ar.S58.C3bAug10Hi	AGCTCTCAGAGG	GTAGGAATTGGCGGGGGAGCAC	CAGCGGTGTGTGCAAGGAGC	Archaea 16S	1199	Pr.S58.C3bAug10Hi	AAGAGATGTCGA	TCAATTGCAAAGATCTATCCC	AAGACTAGGGATTGGARTGG	Protozoa 18S	966	Fu.S58.C3bAug10Hi	ACTCACGGTATG	CCTCCTACCCTTTGTGAATTTG	CTGCGTTCTTCATCGTTGCG	Fungal ITS	318	Sheep	58	4640	Woodlands	E	Romney	4640.58/09	2009:4640:58/09	233.547/02	Romney	3	C3b	Hi	125	HM	124	1	H	17.0287	52	4.19	Palmerston North	2010-07-29	rumen_content
Ba.S592.C4aSep10Lo	CACACGTGAGCA	GTCCGCGGCKGCTGGCAC	ACGAGTTTGATCMTGGCTCAG	Bacteria 16S	1693	Ar.S592.C4aSep10Lo	CGTTCGCATAGA	GTAGGAATTGGCGGGGGAGCAC	CAGCGGTGTGTGCAAGGAGC	Archaea 16S	850	Pr.S592.C4aSep10Lo	GATGATCGCCGA	TCAATTGCAAAGATCTATCCC	AAGACTAGGGATTGGARTGG	Protozoa 18S	930	Fu.S592.C4aSep10Lo	GTGTGCTATCAG	CCTCCTACCCTTTGTGAATTTG	CTGCGTTCTTCATCGTTGCG	Fungal ITS	237	Sheep	592	4757	Ashley Dene	E	Romney	4757.592/09	2009:4757:592/09	94.480/04	Romney	4	C4a	Lo	54	LM1	55	1	Q	13.2457	38.4	3.72	Palmerston North	2010-09-03	rumen_content
Ba.S592.C4bSep10Lo	CACATTGTGAGC	GTCCGCGGCKGCTGGCAC	ACGAGTTTGATCMTGGCTCAG	Bacteria 16S	1367	Ar.S592.C4bSep10Lo	CTACGCGTCTCT	GTAGGAATTGGCGGGGGAGCAC	CAGCGGTGTGTGCAAGGAGC	Archaea 16S	1062	Pr.S592.C4bSep10Lo	GATTAGCACTCT	TCAATTGCAAAGATCTATCCC	AAGACTAGGGATTGGARTGG	Protozoa 18S	1301	Fu.S592.C4bSep10Lo	GTTCGCGTATAG	CCTCCTACCCTTTGTGAATTTG	CTGCGTTCTTCATCGTTGCG	Fungal ITS	379	Sheep	592	4757	Ashley Dene	E	Romney	4757.592/09	2009:4757:592/09	94.480/04	Romney	4	C4b	Lo	102	HM	105	1	H	14.0038	40.9	4.19	Palmerston North	2010-09-15	rumen_content
Ba.S593.C4aSep10Lo	ATGGCGTGCACA	GTCCGCGGCKGCTGGCAC	ACGAGTTTGATCMTGGCTCAG	Bacteria 16S	1170	Ar.S593.C4aSep10Lo	CGTATCTGCGAA	GTAGGAATTGGCGGGGGAGCAC	CAGCGGTGTGTGCAAGGAGC	Archaea 16S	1133	Pr.S593.C4aSep10Lo	GAGTGAGTACAA	TCAATTGCAAAGATCTATCCC	AAGACTAGGGATTGGARTGG	Protozoa 18S	1231	Fu.S593.C4aSep10Lo	GTCTCTCTACGC	CCTCCTACCCTTTGTGAATTTG	CTGCGTTCTTCATCGTTGCG	Fungal ITS	598	Sheep	593	4757	Ashley Dene	E	Romney	4757.593/09	2009:4757:593/09	94.480/04	Romney	4	C4a	Lo	106	HM	64	1	H	13.2662	56	3.88	Palmerston North	2010-09-01	rumen_content
Ba.S593.C4bSep10Lo	CAGATCGGATCG	GTCCGCGGCKGCTGGCAC	ACGAGTTTGATCMTGGCTCAG	Bacteria 16S	1763	Ar.S593.C4bSep10Lo	CTCATGTACAGT	GTAGGAATTGGCGGGGGAGCAC	CAGCGGTGTGTGCAAGGAGC	Archaea 16S	970	Pr.S593.C4bSep10Lo	GCATCGTCAACA	TCAATTGCAAAGATCTATCCC	AAGACTAGGGATTGGARTGG	Protozoa 18S	1050	Fu.S593.C4bSep10Lo	TACGGTATGTCT	CCTCCTACCCTTTGTGAATTTG	CTGCGTTCTTCATCGTTGCG	Fungal ITS	618	Sheep	593	4757	Ashley Dene	E	Romney	4757.593/09	2009:4757:593/09	94.480/04	Romney	4	C4b	Lo	108	HM	96	1	H	13.9925	58.5	3.81	Palmerston North	2010-09-17	rumen_content
Ba.S603.C4aSep10Lo	CACAGTGGACGT	GTCCGCGGCKGCTGGCAC	ACGAGTTTGATCMTGGCTCAG	Bacteria 16S	<781	Ar.S603.C4aSep10Lo	CTACACAAGCAC	GTAGGAATTGGCGGGGGAGCAC	CAGCGGTGTGTGCAAGGAGC	Archaea 16S	999	Pr.S603.C4aSep10Lo	GATGTCGTGTCA	TCAATTGCAAAGATCTATCCC	AAGACTAGGGATTGGARTGG	Protozoa 18S	969	Fu.S603.C4aSep10Lo	GTGTTGCAGCAT	CCTCCTACCCTTTGTGAATTTG	CTGCGTTCTTCATCGTTGCG	Fungal ITS	792	Sheep	603	4757	Ashley Dene	E	Romney	4757.603/09	2009:4757:603/09	94.480/04	Romney	4	C4a	Lo	NoData	NoData	NoData	NoData	NoData	13.5146	36.8	3.65	Palmerston North	2010-09-03	rumen_content
Ba.S603.C4bSep10Lo	CACTACTGTTGA	GTCCGCGGCKGCTGGCAC	ACGAGTTTGATCMTGGCTCAG	Bacteria 16S	1367	Ar.S603.C4bSep10Lo	CTAGCGAACATC	GTAGGAATTGGCGGGGGAGCAC	CAGCGGTGTGTGCAAGGAGC	Archaea 16S	1012	Pr.S603.C4bSep10Lo	GCACTGAGACGT	TCAATTGCAAAGATCTATCCC	AAGACTAGGGATTGGARTGG	Protozoa 18S	857	Fu.S603.C4bSep10Lo	TAAGCGCAGCAC	CCTCCTACCCTTTGTGAATTTG	CTGCGTTCTTCATCGTTGCG	Fungal ITS	159	Sheep	603	4757	Ashley Dene	E	Romney	4757.603/09	2009:4757:603/09	94.480/04	Romney	4	C4b	Lo	103	HM	80	1	H	13.662	37.8	3.69	Palmerston North	2010-09-15	rumen_content
Ba.S61.C4aSep10Hi	ATGTGTCGACTT	GTCCGCGGCKGCTGGCAC	ACGAGTTTGATCMTGGCTCAG	Bacteria 16S	1849	Ar.S61.C4aSep10Hi	CGTCGATCTCTC	GTAGGAATTGGCGGGGGAGCAC	CAGCGGTGTGTGCAAGGAGC	Archaea 16S	1088	Pr.S61.C4aSep10Hi	GATATGCGGCTG	TCAATTGCAAAGATCTATCCC	AAGACTAGGGATTGGARTGG	Protozoa 18S	465	Fu.S61.C4aSep10Hi	GTGACTGCGGAT	CCTCCTACCCTTTGTGAATTTG	CTGCGTTCTTCATCGTTGCG	Fungal ITS	230	Sheep	61	4757	Ashley Dene	E	Perendale	4757.61/09	2009:4757:61/09	696.206/05	Perendale	4	C4a	Hi	74	HM	72	1	H	15.7732	38.7	4.79	Palmerston North	2010-09-01	rumen_content
Ba.S61.C4bSep10Hi	CAGACTCGCAGA	GTCCGCGGCKGCTGGCAC	ACGAGTTTGATCMTGGCTCAG	Bacteria 16S	993	Ar.S61.C4bSep10Hi	CTATGCTTGATG	GTAGGAATTGGCGGGGGAGCAC	CAGCGGTGTGTGCAAGGAGC	Archaea 16S	1100	Pr.S61.C4bSep10Hi	GCAGTTCATATC	TCAATTGCAAAGATCTATCCC	AAGACTAGGGATTGGARTGG	Protozoa 18S	1043	Fu.S61.C4bSep10Hi	TACCGCTAGTAG	CCTCCTACCCTTTGTGAATTTG	CTGCGTTCTTCATCGTTGCG	Fungal ITS	345	Sheep	61	4757	Ashley Dene	E	Perendale	4757.61/09	2009:4757:61/09	696.206/05	Perendale	4	C4b	Hi	78	HM	73	1	H	14.9061	41.7	NoData	Palmerston North	2010-09-17	rumen_content
Ba.S62.C3aJul10Hi	CAGTCACTAACG	GTCCGCGGCKGCTGGCAC	ACGAGTTTGATCMTGGCTCAG	Bacteria 16S	2505	Ar.S62.C3aJul10Hi	CTCTCTACCTGT	GTAGGAATTGGCGGGGGAGCAC	CAGCGGTGTGTGCAAGGAGC	Archaea 16S	1279	Pr.S62.C3aJul10Hi	GCGAGATCCAGT	TCAATTGCAAAGATCTATCCC	AAGACTAGGGATTGGARTGG	Protozoa 18S	1497	Fu.S62.C3aJul10Hi	TACTTCGCTCGC	CCTCCTACCCTTTGTGAATTTG	CTGCGTTCTTCATCGTTGCG	Fungal ITS	808	Sheep	62	4640	Woodlands	E	Finnish Landrace	4640.62/09	2009:4640:62/09	2744.50394/06	Composite	3	C3a	Hi	118	HM	146	2	H	16.5695	60.5	4.2	Palmerston North	2010-07-17	rumen_content
Ba.S62.C3bAug10Hi	ATAGGCGATCTC	GTCCGCGGCKGCTGGCAC	ACGAGTTTGATCMTGGCTCAG	Bacteria 16S	1190	Ar.S62.C3bAug10Hi	CGACATGCTATT	GTAGGAATTGGCGGGGGAGCAC	CAGCGGTGTGTGCAAGGAGC	Archaea 16S	1230	Pr.S62.C3bAug10Hi	GACCACTACGAT	TCAATTGCAAAGATCTATCCC	AAGACTAGGGATTGGARTGG	Protozoa 18S	1004	Fu.S62.C3bAug10Hi	GTACAAGAGTGA	CCTCCTACCCTTTGTGAATTTG	CTGCGTTCTTCATCGTTGCG	Fungal ITS	242	Sheep	62	4640	Woodlands	E	Finnish Landrace	4640.62/09	2009:4640:62/09	2744.50394/06	Composite	3	C3b	Hi	174	HM	150	2	H	17.2693	63.8	5	Palmerston North	2010-08-06	rumen_content
Ba.S662.C4aSep10Lo	ATCTGAGCTGGT	GTCCGCGGCKGCTGGCAC	ACGAGTTTGATCMTGGCTCAG	Bacteria 16S	1191	Ar.S662.C4aSep10Lo	CGCAGACAGACT	GTAGGAATTGGCGGGGGAGCAC	CAGCGGTGTGTGCAAGGAGC	Archaea 16S	1151	Pr.S662.C4aSep10Lo	GACTTCAGTGTG	TCAATTGCAAAGATCTATCCC	AAGACTAGGGATTGGARTGG	Protozoa 18S	1201	Fu.S662.C4aSep10Lo	GTATGTTGCTCA	CCTCCTACCCTTTGTGAATTTG	CTGCGTTCTTCATCGTTGCG	Fungal ITS	486	Sheep	662	4757	Ashley Dene	E	Romney	4757.662/09	2009:4757:662/09	94.480/04	Romney	4	C4a	Lo	36	LM1	34	3	Q	12.0005	36.5	3.45	Palmerston North	2010-08-26	rumen_content
Ba.S662.C4bSep10Lo	CACGTGACATGT	GTCCGCGGCKGCTGGCAC	ACGAGTTTGATCMTGGCTCAG	Bacteria 16S	1535	Ar.S662.C4bSep10Lo	CTAGAGACTCTT	GTAGGAATTGGCGGGGGAGCAC	CAGCGGTGTGTGCAAGGAGC	Archaea 16S	1131	Pr.S662.C4bSep10Lo	GCACTCGTTAGA	TCAATTGCAAAGATCTATCCC	AAGACTAGGGATTGGARTGG	Protozoa 18S	1180	Fu.S662.C4bSep10Lo	TAACTCTGATGC	CCTCCTACCCTTTGTGAATTTG	CTGCGTTCTTCATCGTTGCG	Fungal ITS	405	Sheep	662	4757	Ashley Dene	E	Romney	4757.662/09	2009:4757:662/09	94.480/04	Romney	4	C4b	Lo	53	LM1	52	1	Q	13.6712	39.8	3.87	Palmerston North	2010-09-15	rumen_content
Ba.S666.C3aJul10Lo	CAGTGCATATGC	GTCCGCGGCKGCTGGCAC	ACGAGTTTGATCMTGGCTCAG	Bacteria 16S	1480	Ar.S666.C3aJul10Lo	CTGAACGCTAGT	GTAGGAATTGGCGGGGGAGCAC	CAGCGGTGTGTGCAAGGAGC	Archaea 16S	2122	Pr.S666.C3aJul10Lo	GCGTACAACTGT	TCAATTGCAAAGATCTATCCC	AAGACTAGGGATTGGARTGG	Protozoa 18S	1560	Fu.S666.C3aJul10Lo	TAGATAGCAGGA	CCTCCTACCCTTTGTGAATTTG	CTGCGTTCTTCATCGTTGCG	Fungal ITS	388	Sheep	666	9153	Poukawa	E	Composite	9153.666/09	2009:9153:666/09	4480.1227/06	Romney	3	C3a	Lo	117	HM	68	1	H	13.5685	51.3	3.48	Palmerston North	2010-07-17	rumen_content
Ba.S666.C3bAug10Lo	ATCAGGCGTGTG	GTCCGCGGCKGCTGGCAC	ACGAGTTTGATCMTGGCTCAG	Bacteria 16S	1081	Ar.S666.C3bAug10Lo	CGAGTCTAGTTG	GTAGGAATTGGCGGGGGAGCAC	CAGCGGTGTGTGCAAGGAGC	Archaea 16S	<515	Pr.S666.C3bAug10Lo	GACGCTAGTTCA	TCAATTGCAAAGATCTATCCC	AAGACTAGGGATTGGARTGG	Protozoa 18S	1118	Fu.S666.C3bAug10Lo	GTAGATGCTTCG	CCTCCTACCCTTTGTGAATTTG	CTGCGTTCTTCATCGTTGCG	Fungal ITS	245	Sheep	666	9153	Poukawa	E	Composite	9153.666/09	2009:9153:666/09	4480.1227/06	Romney	3	C3b	Lo	217	LM2	206	2	S	13.591	56.5	5.8	Palmerston North	2010-08-06	rumen_content
Ba.S68.C3aJul10Lo	CATCATGAGGCT	GTCCGCGGCKGCTGGCAC	ACGAGTTTGATCMTGGCTCAG	Bacteria 16S	1116	Ar.S68.C3aJul10Lo	CTGGCTGTATGA	GTAGGAATTGGCGGGGGAGCAC	CAGCGGTGTGTGCAAGGAGC	Archaea 16S	2722	Pr.S68.C3aJul10Lo	GCTCAGTGCAGA	TCAATTGCAAAGATCTATCCC	AAGACTAGGGATTGGARTGG	Protozoa 18S	1558	Fu.S68.C3aJul10Lo	TAGCTGAGTCCA	CCTCCTACCCTTTGTGAATTTG	CTGCGTTCTTCATCGTTGCG	Fungal ITS	696	Sheep	68	4640	Woodlands	E	Finnish Landrace	4640.68/09	2009:4640:68/09	2744.50394/06	Composite	3	C3a	Lo	181	HM	194	2	H	13.7046	49.5	4.26	Palmerston North	2010-07-21	rumen_content
Ba.S68.C3bAug10Lo	ATCGCTCGAGGA	GTCCGCGGCKGCTGGCAC	ACGAGTTTGATCMTGGCTCAG	Bacteria 16S	1388	Ar.S68.C3bAug10Lo	CGATGCACCAGA	GTAGGAATTGGCGGGGGAGCAC	CAGCGGTGTGTGCAAGGAGC	Archaea 16S	756	Pr.S68.C3bAug10Lo	GACTCGAATCGT	TCAATTGCAAAGATCTATCCC	AAGACTAGGGATTGGARTGG	Protozoa 18S	1021	Fu.S68.C3bAug10Lo	GTATATCCGCAG	CCTCCTACCCTTTGTGAATTTG	CTGCGTTCTTCATCGTTGCG	Fungal ITS	223	Sheep	68	4640	Woodlands	E	Finnish Landrace	4640.68/09	2009:4640:68/09	2744.50394/06	Composite	3	C3b	Lo	189	HM	197	2	H	12.0612	54.3	4.24	Palmerston North	2010-08-10	rumen_content
Ba.S69.C3aJul10Hi	CAGGTGCTACTA	GTCCGCGGCKGCTGGCAC	ACGAGTTTGATCMTGGCTCAG	Bacteria 16S	1222	Ar.S69.C3aJul10Hi	CTCGCACATATA	GTAGGAATTGGCGGGGGAGCAC	CAGCGGTGTGTGCAAGGAGC	Archaea 16S	1930	Pr.S69.C3aJul10Hi	GCCTATACTACA	TCAATTGCAAAGATCTATCCC	AAGACTAGGGATTGGARTGG	Protozoa 18S	1782	Fu.S69.C3aJul10Hi	TACTGGACGCGA	CCTCCTACCCTTTGTGAATTTG	CTGCGTTCTTCATCGTTGCG	Fungal ITS	566	Sheep	69	4640	Woodlands	E	Romney	4640.69/09	2009:4640:69/09	2054.412/06	Romney	3	C3a	Hi	91	HM	107	1	H	15.3722	48.3	3.95	Palmerston North	2010-07-17	rumen_content
Ba.S69.C3bAug10Hi	ATATCGCTACTG	GTCCGCGGCKGCTGGCAC	ACGAGTTTGATCMTGGCTCAG	Bacteria 16S	1133	Ar.S69.C3bAug10Hi	CGACTTATGTGT	GTAGGAATTGGCGGGGGAGCAC	CAGCGGTGTGTGCAAGGAGC	Archaea 16S	1132	Pr.S69.C3bAug10Hi	GACCGAGCTATG	TCAATTGCAAAGATCTATCCC	AAGACTAGGGATTGGARTGG	Protozoa 18S	948	Fu.S69.C3bAug10Hi	GTACGGCATACG	CCTCCTACCCTTTGTGAATTTG	CTGCGTTCTTCATCGTTGCG	Fungal ITS	249	Sheep	69	4640	Woodlands	E	Romney	4640.69/09	2009:4640:69/09	2054.412/06	Romney	3	C3b	Hi	164	HM	176	2	H	17.1983	53.5	4.33	Palmerston North	2010-08-06	rumen_content
Ba.S70.C4aSep10Hi	ATCTTAGACTGC	GTCCGCGGCKGCTGGCAC	ACGAGTTTGATCMTGGCTCAG	Bacteria 16S	<781	Ar.S70.C4aSep10Hi	CGCATGAGGATC	GTAGGAATTGGCGGGGGAGCAC	CAGCGGTGTGTGCAAGGAGC	Archaea 16S	1041	Pr.S70.C4aSep10Hi	GAGACAGCTTGC	TCAATTGCAAAGATCTATCCC	AAGACTAGGGATTGGARTGG	Protozoa 18S	754	Fu.S70.C4aSep10Hi	GTCACGACTATT	CCTCCTACCCTTTGTGAATTTG	CTGCGTTCTTCATCGTTGCG	Fungal ITS	287	Sheep	70	4757	Ashley Dene	E	Perendale	4757.70/09	2009:4757:70/09	696.206/05	Perendale	4	C4a	Hi	NoData	NoData	NoData	NoData	NoData	15.0121	36.1	4.11	Palmerston North	2010-08-26	rumen_content
Ba.S70.C4bSep10Hi	CAGTCACTAACG	GTCCGCGGCKGCTGGCAC	ACGAGTTTGATCMTGGCTCAG	Bacteria 16S	<781	Ar.S70.C4bSep10Hi	CTCTCTACCTGT	GTAGGAATTGGCGGGGGAGCAC	CAGCGGTGTGTGCAAGGAGC	Archaea 16S	<515	Pr.S70.C4bSep10Hi	GCGAGATCCAGT	TCAATTGCAAAGATCTATCCC	AAGACTAGGGATTGGARTGG	Protozoa 18S	<368	Fu.S70.C4bSep10Hi	TACTTCGCTCGC	CCTCCTACCCTTTGTGAATTTG	CTGCGTTCTTCATCGTTGCG	Fungal ITS	<159	Sheep	70	4757	Ashley Dene	E	Perendale	4757.70/09	2009:4757:70/09	696.206/05	Perendale	4	C4b	Hi	NoData	NoData	NoData	NoData	NoData	16.1058	40.5	3.86	Palmerston North	2010-09-22	rumen_content
Ba.S711.C3aJul10Lo	CAGCTAGAACGC	GTCCGCGGCKGCTGGCAC	ACGAGTTTGATCMTGGCTCAG	Bacteria 16S	2109	Ar.S711.C3aJul10Lo	CTCGATTAGATC	GTAGGAATTGGCGGGGGAGCAC	CAGCGGTGTGTGCAAGGAGC	Archaea 16S	1881	Pr.S711.C3aJul10Lo	GCCAGAGTCGTA	TCAATTGCAAAGATCTATCCC	AAGACTAGGGATTGGARTGG	Protozoa 18S	1533	Fu.S711.C3aJul10Lo	TACTGCGACAGT	CCTCCTACCCTTTGTGAATTTG	CTGCGTTCTTCATCGTTGCG	Fungal ITS	377	Sheep	711	9153	Poukawa	E	Romney	9153.711/09	2009:9153:711/09	630.115/05	Romney	3	C3a	Lo	57	LM1	58	1	Q	12.415	40.9	3.51	Palmerston North	2010-07-15	rumen_content
Ba.S711.C3bAug10Lo	ATCGATCTGTGG	GTCCGCGGCKGCTGGCAC	ACGAGTTTGATCMTGGCTCAG	Bacteria 16S	1714	Ar.S711.C3bAug10Lo	CGATATTCATCG	GTAGGAATTGGCGGGGGAGCAC	CAGCGGTGTGTGCAAGGAGC	Archaea 16S	1073	Pr.S711.C3bAug10Lo	GACTAGACCAGC	TCAATTGCAAAGATCTATCCC	AAGACTAGGGATTGGARTGG	Protozoa 18S	987	Fu.S711.C3bAug10Lo	GTAGCTGACGCA	CCTCCTACCCTTTGTGAATTTG	CTGCGTTCTTCATCGTTGCG	Fungal ITS	244	Sheep	711	9153	Poukawa	E	Romney	9153.711/09	2009:9153:711/09	630.115/05	Romney	3	C3b	Lo	16	LM1	19	3	Q	13.7701	44.7	3.64	Palmerston North	2010-08-08	rumen_content
Ba.S860.C3aJul10Lo	CAGTCGAAGCTG	GTCCGCGGCKGCTGGCAC	ACGAGTTTGATCMTGGCTCAG	Bacteria 16S	2300	Ar.S860.C3aJul10Lo	CTCTGAAGTCTA	GTAGGAATTGGCGGGGGAGCAC	CAGCGGTGTGTGCAAGGAGC	Archaea 16S	<515	Pr.S860.C3aJul10Lo	GCGATATATCGC	TCAATTGCAAAGATCTATCCC	AAGACTAGGGATTGGARTGG	Protozoa 18S	1421	Fu.S860.C3aJul10Lo	TAGACTGTACTC	CCTCCTACCCTTTGTGAATTTG	CTGCGTTCTTCATCGTTGCG	Fungal ITS	659	Sheep	860	9153	Poukawa	E	Romney	9153.860/09	2009:9153:860/09	630.115/05	Romney	3	C3a	Lo	31	LM1	36	3	Q	12.0314	41.3	3.16	Palmerston North	2010-07-17	rumen_content
Ba.S860.C3bAug10Lo	ATCCGATCACAG	GTCCGCGGCKGCTGGCAC	ACGAGTTTGATCMTGGCTCAG	Bacteria 16S	967	Ar.S860.C3bAug10Lo	CGAGTTGTAGCG	GTAGGAATTGGCGGGGGAGCAC	CAGCGGTGTGTGCAAGGAGC	Archaea 16S	1116	Pr.S860.C3bAug10Lo	GACGTTGCACAG	TCAATTGCAAAGATCTATCCC	AAGACTAGGGATTGGARTGG	Protozoa 18S	676	Fu.S860.C3bAug10Lo	GTAGCAACGTCT	CCTCCTACCCTTTGTGAATTTG	CTGCGTTCTTCATCGTTGCG	Fungal ITS	332	Sheep	860	9153	Poukawa	E	Romney	9153.860/09	2009:9153:860/09	630.115/05	Romney	3	C3b	Lo	48	LM1	43	1	Q	13.5258	44	3.69	Palmerston North	2010-08-06	rumen_content
Ba.S905.C3aJul10Lo	CAGACATTGCGT	GTCCGCGGCKGCTGGCAC	ACGAGTTTGATCMTGGCTCAG	Bacteria 16S	2227	Ar.S905.C3aJul10Lo	CTATCTAGCGAG	GTAGGAATTGGCGGGGGAGCAC	CAGCGGTGTGTGCAAGGAGC	Archaea 16S	2146	Pr.S905.C3aJul10Lo	GCAGTATCACTG	TCAATTGCAAAGATCTATCCC	AAGACTAGGGATTGGARTGG	Protozoa 18S	1604	Fu.S905.C3aJul10Lo	TACATCACCACA	CCTCCTACCCTTTGTGAATTTG	CTGCGTTCTTCATCGTTGCG	Fungal ITS	628	Sheep	905	9153	Poukawa	E	Romney	9153.905/09	2009:9153:905/09	630.115/05	Romney	3	C3a	Lo	43	LM1	42	1	Q	12.6996	42.1	3.8	Palmerston North	2010-07-09	rumen_content
Ba.S905.C3bAug10Lo	ATACTCACTCAG	GTCCGCGGCKGCTGGCAC	ACGAGTTTGATCMTGGCTCAG	Bacteria 16S	1712	Ar.S905.C3bAug10Lo	CGAATCGACACT	GTAGGAATTGGCGGGGGAGCAC	CAGCGGTGTGTGCAAGGAGC	Archaea 16S	1253	Pr.S905.C3bAug10Lo	GACAGTTACTGC	TCAATTGCAAAGATCTATCCC	AAGACTAGGGATTGGARTGG	Protozoa 18S	1000	Fu.S905.C3bAug10Lo	GGTCGTAGCGTA	CCTCCTACCCTTTGTGAATTTG	CTGCGTTCTTCATCGTTGCG	Fungal ITS	232	Sheep	905	9153	Poukawa	E	Romney	9153.905/09	2009:9153:905/09	630.115/05	Romney	3	C3b	Lo	27	LM1	28	3	Q	13.6164	48.1	3.88	Palmerston North	2010-08-04	rumen_content
Ba.S9109.C2aMay10Hi	ATCTTAGACTGC	GTCCGCGGCKGCTGGCAC	ACGAGTTTGATCMTGGCTCAG	Bacteria 16S	1565	Ar.S9109.C2aMay10Hi	CGCATGAGGATC	GTAGGAATTGGCGGGGGAGCAC	CAGCGGTGTGTGCAAGGAGC	Archaea 16S	1632	Pr.S9109.C2aMay10Hi	GAGACAGCTTGC	TCAATTGCAAAGATCTATCCC	AAGACTAGGGATTGGARTGG	Protozoa 18S	1032	Fu.S9109.C2aMay10Hi	GTCACGACTATT	CCTCCTACCCTTTGTGAATTTG	CTGCGTTCTTCATCGTTGCG	Fungal ITS	643	Sheep	9109	2638	Woodlands	E	Coopworth	2638.109/09	2009:2638:109/09	1194.358/04	Coopworth	2	C2a	Hi	177	HM	179	1	H	17.9923	49.4	4.24	Palmerston North	2010-05-22	rumen_content
Ba.S9109.C2bJun10Hi	ATGGATACGCTC	GTCCGCGGCKGCTGGCAC	ACGAGTTTGATCMTGGCTCAG	Bacteria 16S	1574	Ar.S9109.C2bJun10Hi	CGTACTAGACTG	GTAGGAATTGGCGGGGGAGCAC	CAGCGGTGTGTGCAAGGAGC	Archaea 16S	1560	Pr.S9109.C2bJun10Hi	GAGTATGCAGCC	TCAATTGCAAAGATCTATCCC	AAGACTAGGGATTGGARTGG	Protozoa 18S	1112	Fu.S9109.C2bJun10Hi	GTCTATCGGAGT	CCTCCTACCCTTTGTGAATTTG	CTGCGTTCTTCATCGTTGCG	Fungal ITS	703	Sheep	9109	2638	Woodlands	E	Coopworth	2638.109/09	2009:2638:109/09	1194.358/04	Coopworth	2	C2b	Hi	148	HM	141	1	H	16.9619	51.3	4.35	Palmerston North	2010-06-06	rumen_content
Ba.S9110.C2aMay10Lo	ATCGCGGACGAT	GTCCGCGGCKGCTGGCAC	ACGAGTTTGATCMTGGCTCAG	Bacteria 16S	1592	Ar.S9110.C2aMay10Lo	CGATCGAGTGTT	GTAGGAATTGGCGGGGGAGCAC	CAGCGGTGTGTGCAAGGAGC	Archaea 16S	1879	Pr.S9110.C2aMay10Lo	GACTCACTCAAT	TCAATTGCAAAGATCTATCCC	AAGACTAGGGATTGGARTGG	Protozoa 18S	1361	Fu.S9110.C2aMay10Lo	GTAGTGTCTAGC	CCTCCTACCCTTTGTGAATTTG	CTGCGTTCTTCATCGTTGCG	Fungal ITS	625	Sheep	9110	2638	Woodlands	E	Coopworth	2638.110/09	2009:2638:110/09	1194.358/04	Coopworth	2	C2a	Lo	6	LM1	4	3	Q	14.7209	52	3.5	Palmerston North	2010-05-18	rumen_content
Ba.S9110.C2bJun10Lo	ATGTGCACGACT	GTCCGCGGCKGCTGGCAC	ACGAGTTTGATCMTGGCTCAG	Bacteria 16S	2632	Ar.S9110.C2bJun10Lo	CGTCAGACGGAT	GTAGGAATTGGCGGGGGAGCAC	CAGCGGTGTGTGCAAGGAGC	Archaea 16S	1873	Pr.S9110.C2bJun10Lo	GATAGTGCCACT	TCAATTGCAAAGATCTATCCC	AAGACTAGGGATTGGARTGG	Protozoa 18S	1274	Fu.S9110.C2bJun10Lo	GTGACCTGATGT	CCTCCTACCCTTTGTGAATTTG	CTGCGTTCTTCATCGTTGCG	Fungal ITS	552	Sheep	9110	2638	Woodlands	E	Coopworth	2638.110/09	2009:2638:110/09	1194.358/04	Coopworth	2	C2b	Lo	2	LM1	3	3	Q	14.4333	57.4	3.45	Palmerston North	2010-06-08	rumen_content
Ba.S9120.C2aMay10Lo	AGTCACATCACT	GTCCGCGGCKGCTGGCAC	ACGAGTTTGATCMTGGCTCAG	Bacteria 16S	1422	Ar.S9120.C2aMay10Lo	AGGTGTGATCGC	GTAGGAATTGGCGGGGGAGCAC	CAGCGGTGTGTGCAAGGAGC	Archaea 16S	2097	Pr.S9120.C2aMay10Lo	ACACATGTCTAC	TCAATTGCAAAGATCTATCCC	AAGACTAGGGATTGGARTGG	Protozoa 18S	785	Fu.S9120.C2aMay10Lo	ACTCGCACAGGA	CCTCCTACCCTTTGTGAATTTG	CTGCGTTCTTCATCGTTGCG	Fungal ITS	650	Sheep	9120	2638	Woodlands	E	Coopworth	2638.120/09	2009:2638:120/09	4669.D110/04	TexComp	2	C2a	Lo	116	HM	119	1	H	15.9896	49.7	4.26	Palmerston North	2010-05-12	rumen_content
Ba.S9120.C2bJun10Lo	ATGATCGAGAGA	GTCCGCGGCKGCTGGCAC	ACGAGTTTGATCMTGGCTCAG	Bacteria 16S	977	Ar.S9120.C2bJun10Lo	CGCTTATCGAGA	GTAGGAATTGGCGGGGGAGCAC	CAGCGGTGTGTGCAAGGAGC	Archaea 16S	1928	Pr.S9120.C2bJun10Lo	GAGCAGATGCCT	TCAATTGCAAAGATCTATCCC	AAGACTAGGGATTGGARTGG	Protozoa 18S	1070	Fu.S9120.C2bJun10Lo	GTCGACTCCTCT	CCTCCTACCCTTTGTGAATTTG	CTGCGTTCTTCATCGTTGCG	Fungal ITS	731	Sheep	9120	2638	Woodlands	E	Coopworth	2638.120/09	2009:2638:120/09	4669.D110/04	TexComp	2	C2b	Lo	22	LM1	21	3	Q	13.9324	52.3	3.02	Palmerston North	2010-06-02	rumen_content
Ba.S9122.C2aMay10Lo	ATCGCTCGAGGA	GTCCGCGGCKGCTGGCAC	ACGAGTTTGATCMTGGCTCAG	Bacteria 16S	1846	Ar.S9122.C2aMay10Lo	CGATGCACCAGA	GTAGGAATTGGCGGGGGAGCAC	CAGCGGTGTGTGCAAGGAGC	Archaea 16S	1001	Pr.S9122.C2aMay10Lo	GACTCGAATCGT	TCAATTGCAAAGATCTATCCC	AAGACTAGGGATTGGARTGG	Protozoa 18S	1486	Fu.S9122.C2aMay10Lo	GTATATCCGCAG	CCTCCTACCCTTTGTGAATTTG	CTGCGTTCTTCATCGTTGCG	Fungal ITS	567	Sheep	9122	2638	Woodlands	E	Romney	2638.122/09	2009:2638:122/09	2695.252/05	Romney	2	C2a	Lo	13	LM1	13	3	Q	14.3211	44.8	3.09	Palmerston North	2010-05-18	rumen_content
Ba.S9122.C2bJun10Lo	ATGTGTCGACTT	GTCCGCGGCKGCTGGCAC	ACGAGTTTGATCMTGGCTCAG	Bacteria 16S	2594	Ar.S9122.C2bJun10Lo	CGTCGATCTCTC	GTAGGAATTGGCGGGGGAGCAC	CAGCGGTGTGTGCAAGGAGC	Archaea 16S	1489	Pr.S9122.C2bJun10Lo	GATATGCGGCTG	TCAATTGCAAAGATCTATCCC	AAGACTAGGGATTGGARTGG	Protozoa 18S	1428	Fu.S9122.C2bJun10Lo	GTGACTGCGGAT	CCTCCTACCCTTTGTGAATTTG	CTGCGTTCTTCATCGTTGCG	Fungal ITS	584	Sheep	9122	2638	Woodlands	E	Romney	2638.122/09	2009:2638:122/09	2695.252/05	Romney	2	C2b	Lo	7	LM1	8	3	Q	14.8072	47.8	3.55	Palmerston North	2010-06-08	rumen_content
Ba.S9149.C2aMay10Hi	ATACAGAGCTCC	GTCCGCGGCKGCTGGCAC	ACGAGTTTGATCMTGGCTCAG	Bacteria 16S	1284	Ar.S9149.C2aMay10Hi	CCTAGTACTGAT	GTAGGAATTGGCGGGGGAGCAC	CAGCGGTGTGTGCAAGGAGC	Archaea 16S	1133	Pr.S9149.C2aMay10Hi	GACACTCGAATC	TCAATTGCAAAGATCTATCCC	AAGACTAGGGATTGGARTGG	Protozoa 18S	1145	Fu.S9149.C2aMay10Hi	GGCTATGACATC	CCTCCTACCCTTTGTGAATTTG	CTGCGTTCTTCATCGTTGCG	Fungal ITS	513	Sheep	9149	2638	Woodlands	E	Coopworth	2638.149/09	2009:2638:149/09	1194.358/04	Coopworth	2	C2a	Hi	185	HM	136	1	H	18.1167	44.9	4.72	Palmerston North	2010-05-14	rumen_content
Ba.S9149.C2bJun10Hi	CAACTATCAGCT	GTCCGCGGCKGCTGGCAC	ACGAGTTTGATCMTGGCTCAG	Bacteria 16S	1457	Ar.S9149.C2bJun10Hi	CGTGTACATCAG	GTAGGAATTGGCGGGGGAGCAC	CAGCGGTGTGTGCAAGGAGC	Archaea 16S	1464	Pr.S9149.C2bJun10Hi	GATCGTCCAGAT	TCAATTGCAAAGATCTATCCC	AAGACTAGGGATTGGARTGG	Protozoa 18S	1509	Fu.S9149.C2bJun10Hi	GTGCACATTATC	CCTCCTACCCTTTGTGAATTTG	CTGCGTTCTTCATCGTTGCG	Fungal ITS	600	Sheep	9149	2638	Woodlands	E	Coopworth	2638.149/09	2009:2638:149/09	1194.358/04	Coopworth	2	C2b	Hi	182	HM	169	1	H	17.4597	48.6	4.61	Palmerston North	2010-06-10	rumen_content
Ba.S9150.C2aMay10Hi	ATACGTCTTCGA	GTCCGCGGCKGCTGGCAC	ACGAGTTTGATCMTGGCTCAG	Bacteria 16S	1696	Ar.S9150.C2aMay10Hi	CCTCTCGTGATC	GTAGGAATTGGCGGGGGAGCAC	CAGCGGTGTGTGCAAGGAGC	Archaea 16S	1406	Pr.S9150.C2aMay10Hi	GACAGCGTTGAC	TCAATTGCAAAGATCTATCCC	AAGACTAGGGATTGGARTGG	Protozoa 18S	1247	Fu.S9150.C2aMay10Hi	GGTATACGCAGC	CCTCCTACCCTTTGTGAATTTG	CTGCGTTCTTCATCGTTGCG	Fungal ITS	560	Sheep	9150	2638	Woodlands	E	Coopworth	2638.150/09	2009:2638:150/09	2415.1/07	Coopworth	2	C2a	Hi	105	HM	100	1	H	18.6382	44.8	4.47	Palmerston North	2010-05-14	rumen_content
Ba.S9150.C2bJun10Hi	CAACTCATCGTA	GTCCGCGGCKGCTGGCAC	ACGAGTTTGATCMTGGCTCAG	Bacteria 16S	1540	Ar.S9150.C2bJun10Hi	CGTGTGATCAGG	GTAGGAATTGGCGGGGGAGCAC	CAGCGGTGTGTGCAAGGAGC	Archaea 16S	1423	Pr.S9150.C2bJun10Hi	GATCTATCCGAG	TCAATTGCAAAGATCTATCCC	AAGACTAGGGATTGGARTGG	Protozoa 18S	1303	Fu.S9150.C2bJun10Hi	GTGGCGATACAC	CCTCCTACCCTTTGTGAATTTG	CTGCGTTCTTCATCGTTGCG	Fungal ITS	565	Sheep	9150	2638	Woodlands	E	Coopworth	2638.150/09	2009:2638:150/09	2415.1/07	Coopworth	2	C2b	Hi	122	HM	147	2	H	18.7164	47.2	4.17	Palmerston North	2010-06-10	rumen_content
Ba.S9158.C2aMay10Hi	ATATGCCAGTGC	GTCCGCGGCKGCTGGCAC	ACGAGTTTGATCMTGGCTCAG	Bacteria 16S	1104	Ar.S9158.C2aMay10Hi	CGAGAGTTACGC	GTAGGAATTGGCGGGGGAGCAC	CAGCGGTGTGTGCAAGGAGC	Archaea 16S	1494	Pr.S9158.C2aMay10Hi	GACGAGTCAGTC	TCAATTGCAAAGATCTATCCC	AAGACTAGGGATTGGARTGG	Protozoa 18S	1113	Fu.S9158.C2aMay10Hi	GTACTCTAGACT	CCTCCTACCCTTTGTGAATTTG	CTGCGTTCTTCATCGTTGCG	Fungal ITS	501	Sheep	9158	2638	Woodlands	E	Romney	2638.158/09	2009:2638:158/09	2695.252/05	Romney	2	C2a	Hi	173	HM	162	2	H	17.8267	41.5	4.03	Palmerston North	2010-05-16	rumen_content
Ba.S9158.C2bJun10Hi	CACATTGTGAGC	GTCCGCGGCKGCTGGCAC	ACGAGTTTGATCMTGGCTCAG	Bacteria 16S	1952	Ar.S9158.C2bJun10Hi	CTACGCGTCTCT	GTAGGAATTGGCGGGGGAGCAC	CAGCGGTGTGTGCAAGGAGC	Archaea 16S	1302	Pr.S9158.C2bJun10Hi	GATTAGCACTCT	TCAATTGCAAAGATCTATCCC	AAGACTAGGGATTGGARTGG	Protozoa 18S	1447	Fu.S9158.C2bJun10Hi	GTTCGCGTATAG	CCTCCTACCCTTTGTGAATTTG	CTGCGTTCTTCATCGTTGCG	Fungal ITS	852	Sheep	9158	2638	Woodlands	E	Romney	2638.158/09	2009:2638:158/09	2695.252/05	Romney	2	C2b	Hi	32	LM1	33	3	Q	17.4985	44.3	3.48	Palmerston North	2010-06-12	rumen_content
Ba.S9179.C2aMay10Lo	ATACTATTGCGC	GTCCGCGGCKGCTGGCAC	ACGAGTTTGATCMTGGCTCAG	Bacteria 16S	1457	Ar.S9179.C2aMay10Lo	CGAAGACTGCTG	GTAGGAATTGGCGGGGGAGCAC	CAGCGGTGTGTGCAAGGAGC	Archaea 16S	1187	Pr.S9179.C2aMay10Lo	GACAGGAGATAG	TCAATTGCAAAGATCTATCCC	AAGACTAGGGATTGGARTGG	Protozoa 18S	1181	Fu.S9179.C2aMay10Lo	GGTCACTGACAG	CCTCCTACCCTTTGTGAATTTG	CTGCGTTCTTCATCGTTGCG	Fungal ITS	448	Sheep	9179	2638	Woodlands	E	Perendale	2638.179/09	2009:2638:179/09	696.206/05	Perendale	2	C2a	Lo	145	HM	138	1	H	15.2651	41.6	4.19	Palmerston North	2010-05-14	rumen_content
Ba.S9179.C2bJun10Lo	CAAGATCGACTC	GTCCGCGGCKGCTGGCAC	ACGAGTTTGATCMTGGCTCAG	Bacteria 16S	1595	Ar.S9179.C2bJun10Lo	CGTTACTAGAGC	GTAGGAATTGGCGGGGGAGCAC	CAGCGGTGTGTGCAAGGAGC	Archaea 16S	1588	Pr.S9179.C2bJun10Lo	GATCTCATAGGC	TCAATTGCAAAGATCTATCCC	AAGACTAGGGATTGGARTGG	Protozoa 18S	1437	Fu.S9179.C2bJun10Lo	GTGTACCTATCA	CCTCCTACCCTTTGTGAATTTG	CTGCGTTCTTCATCGTTGCG	Fungal ITS	563	Sheep	9179	2638	Woodlands	E	Perendale	2638.179/09	2009:2638:179/09	696.206/05	Perendale	2	C2b	Lo	40	LM1	37	3	Q	12.3163	46.5	3.93	Palmerston North	2010-06-10	rumen_content
Ba.S9185.C2aMay10Lo	ATCACGTAGCGG	GTCCGCGGCKGCTGGCAC	ACGAGTTTGATCMTGGCTCAG	Bacteria 16S	1097	Ar.S9185.C2aMay10Lo	CGAGCAGCACAT	GTAGGAATTGGCGGGGGAGCAC	CAGCGGTGTGTGCAAGGAGC	Archaea 16S	1616	Pr.S9185.C2aMay10Lo	GACGATATCGCG	TCAATTGCAAAGATCTATCCC	AAGACTAGGGATTGGARTGG	Protozoa 18S	1187	Fu.S9185.C2aMay10Lo	GTAGACTGCGTG	CCTCCTACCCTTTGTGAATTTG	CTGCGTTCTTCATCGTTGCG	Fungal ITS	637	Sheep	9185	2638	Woodlands	E	Perendale	2638.185/09	2009:2638:185/09	696.206/05	Perendale	2	C2a	Lo	167	HM	145	2	H	13.9916	43.4	3.53	Palmerston North	2010-05-16	rumen_content
Ba.S9185.C2bJun10Lo	CACGACAGGCTA	GTCCGCGGCKGCTGGCAC	ACGAGTTTGATCMTGGCTCAG	Bacteria 16S	2332	Ar.S9185.C2bJun10Lo	CTACTACAGGTG	GTAGGAATTGGCGGGGGAGCAC	CAGCGGTGTGTGCAAGGAGC	Archaea 16S	1244	Pr.S9185.C2bJun10Lo	GCAATAGCTGCT	TCAATTGCAAAGATCTATCCC	AAGACTAGGGATTGGARTGG	Protozoa 18S	1350	Fu.S9185.C2bJun10Lo	GTTGACGACAGC	CCTCCTACCCTTTGTGAATTTG	CTGCGTTCTTCATCGTTGCG	Fungal ITS	844	Sheep	9185	2638	Woodlands	E	Perendale	2638.185/09	2009:2638:185/09	696.206/05	Perendale	2	C2b	Lo	15	LM1	14	3	Q	13.5986	49.3	3.06	Palmerston North	2010-06-12	rumen_content
Ba.S9204.C2aMay10Lo	ATCACTAGTCAC	GTCCGCGGCKGCTGGCAC	ACGAGTTTGATCMTGGCTCAG	Bacteria 16S	1951	Ar.S9204.C2aMay10Lo	CGAGGCTCAGTA	GTAGGAATTGGCGGGGGAGCAC	CAGCGGTGTGTGCAAGGAGC	Archaea 16S	1411	Pr.S9204.C2aMay10Lo	GACGCAGTAGCT	TCAATTGCAAAGATCTATCCC	AAGACTAGGGATTGGARTGG	Protozoa 18S	1097	Fu.S9204.C2aMay10Lo	GTAGAGCTGTTC	CCTCCTACCCTTTGTGAATTTG	CTGCGTTCTTCATCGTTGCG	Fungal ITS	615	Sheep	9204	2638	Woodlands	E	Coopworth	2638.204/09	2009:2638:204/09	1138.31/07	Coopworth	2	C2a	Lo	30	LM1	35	3	Q	14.9522	47.2	3.34	Palmerston North	2010-05-16	rumen_content
Ba.S9204.C2bJun10Lo	CAAGTGAGAGAG	GTCCGCGGCKGCTGGCAC	ACGAGTTTGATCMTGGCTCAG	Bacteria 16S	781	Ar.S9204.C2bJun10Lo	CGTTATGTACAC	GTAGGAATTGGCGGGGGAGCAC	CAGCGGTGTGTGCAAGGAGC	Archaea 16S	1567	Pr.S9204.C2bJun10Lo	GATCTTCAGTAC	TCAATTGCAAAGATCTATCCC	AAGACTAGGGATTGGARTGG	Protozoa 18S	1320	Fu.S9204.C2bJun10Lo	GTGTCTACATTG	CCTCCTACCCTTTGTGAATTTG	CTGCGTTCTTCATCGTTGCG	Fungal ITS	602	Sheep	9204	2638	Woodlands	E	Coopworth	2638.204/09	2009:2638:204/09	1138.31/07	Coopworth	2	C2b	Lo	21	LM1	23	3	Q	14.3592	52.5	3.57	Palmerston North	2010-06-10	rumen_content
Ba.S9227.C2aMay10Hi	ATGACCATCGTG	GTCCGCGGCKGCTGGCAC	ACGAGTTTGATCMTGGCTCAG	Bacteria 16S	1477	Ar.S9227.C2aMay10Hi	CGCGATAGCAGT	GTAGGAATTGGCGGGGGAGCAC	CAGCGGTGTGTGCAAGGAGC	Archaea 16S	1442	Pr.S9227.C2aMay10Hi	GAGAGAATGATC	TCAATTGCAAAGATCTATCCC	AAGACTAGGGATTGGARTGG	Protozoa 18S	1264	Fu.S9227.C2aMay10Hi	GTCATATCGTAC	CCTCCTACCCTTTGTGAATTTG	CTGCGTTCTTCATCGTTGCG	Fungal ITS	688	Sheep	9227	2638	Woodlands	E	Coopworth	2638.227/09	2009:2638:227/09	2638.1249/07	TexComp	2	C2a	Hi	205	LM2	202	2	S	15.2841	44.8	4.39	Palmerston North	2010-05-22	rumen_content
Ba.S9227.C2bJun10Hi	ATGGCAGCTCTA	GTCCGCGGCKGCTGGCAC	ACGAGTTTGATCMTGGCTCAG	Bacteria 16S	992	Ar.S9227.C2bJun10Hi	CGTAGAACGTGC	GTAGGAATTGGCGGGGGAGCAC	CAGCGGTGTGTGCAAGGAGC	Archaea 16S	2031	Pr.S9227.C2bJun10Hi	GAGTCTGAGTCT	TCAATTGCAAAGATCTATCCC	AAGACTAGGGATTGGARTGG	Protozoa 18S	1269	Fu.S9227.C2bJun10Hi	GTCTCATGTAGG	CCTCCTACCCTTTGTGAATTTG	CTGCGTTCTTCATCGTTGCG	Fungal ITS	677	Sheep	9227	2638	Woodlands	E	Coopworth	2638.227/09	2009:2638:227/09	2638.1249/07	TexComp	2	C2b	Hi	110	HM	99	1	H	19.7138	47.4	4.01	Palmerston North	2010-06-06	rumen_content
Ba.S9229.C2aMay10Hi	ATACTCACTCAG	GTCCGCGGCKGCTGGCAC	ACGAGTTTGATCMTGGCTCAG	Bacteria 16S	1461	Ar.S9229.C2aMay10Hi	CGAATCGACACT	GTAGGAATTGGCGGGGGAGCAC	CAGCGGTGTGTGCAAGGAGC	Archaea 16S	1763	Pr.S9229.C2aMay10Hi	GACAGTTACTGC	TCAATTGCAAAGATCTATCCC	AAGACTAGGGATTGGARTGG	Protozoa 18S	1242	Fu.S9229.C2aMay10Hi	GGTCGTAGCGTA	CCTCCTACCCTTTGTGAATTTG	CTGCGTTCTTCATCGTTGCG	Fungal ITS	720	Sheep	9229	2638	Woodlands	E	Coopworth	2638.229/09	2009:2638:229/09	2638.1102/07	Coopworth	2	C2a	Hi	165	HM	163	2	H	18.4966	49.6	4.46	Palmerston North	2010-05-14	rumen_content
Ba.S9229.C2bJun10Hi	CACACGTGAGCA	GTCCGCGGCKGCTGGCAC	ACGAGTTTGATCMTGGCTCAG	Bacteria 16S	1949	Ar.S9229.C2bJun10Hi	CGTTCGCATAGA	GTAGGAATTGGCGGGGGAGCAC	CAGCGGTGTGTGCAAGGAGC	Archaea 16S	1884	Pr.S9229.C2bJun10Hi	GATGATCGCCGA	TCAATTGCAAAGATCTATCCC	AAGACTAGGGATTGGARTGG	Protozoa 18S	1288	Fu.S9229.C2bJun10Hi	GTGTGCTATCAG	CCTCCTACCCTTTGTGAATTTG	CTGCGTTCTTCATCGTTGCG	Fungal ITS	728	Sheep	9229	2638	Woodlands	E	Coopworth	2638.229/09	2009:2638:229/09	2638.1102/07	Coopworth	2	C2b	Hi	17	LM1	15	3	Q	16.5047	53	3.53	Palmerston North	2010-06-10	rumen_content
Ba.S9232.C2aMay10Hi	ATGACTCATTCG	GTCCGCGGCKGCTGGCAC	ACGAGTTTGATCMTGGCTCAG	Bacteria 16S	1472	Ar.S9232.C2aMay10Hi	CGCGTAACTGTA	GTAGGAATTGGCGGGGGAGCAC	CAGCGGTGTGTGCAAGGAGC	Archaea 16S	1484	Pr.S9232.C2aMay10Hi	GAGAGCTCTACG	TCAATTGCAAAGATCTATCCC	AAGACTAGGGATTGGARTGG	Protozoa 18S	1213	Fu.S9232.C2aMay10Hi	GTCATTCACGAG	CCTCCTACCCTTTGTGAATTTG	CTGCGTTCTTCATCGTTGCG	Fungal ITS	630	Sheep	9232	2638	Woodlands	E	Coopworth	2638.232/09	2009:2638:232/09	1138.31/07	Coopworth	2	C2a	Hi	142	HM	156	2	H	18.8285	48.8	4.45	Palmerston North	2010-05-22	rumen_content
Ba.S9232.C2bJun10Hi	ATGGCGTGCACA	GTCCGCGGCKGCTGGCAC	ACGAGTTTGATCMTGGCTCAG	Bacteria 16S	1170	Ar.S9232.C2bJun10Hi	CGTATCTGCGAA	GTAGGAATTGGCGGGGGAGCAC	CAGCGGTGTGTGCAAGGAGC	Archaea 16S	550	Pr.S9232.C2bJun10Hi	GAGTGAGTACAA	TCAATTGCAAAGATCTATCCC	AAGACTAGGGATTGGARTGG	Protozoa 18S	1228	Fu.S9232.C2bJun10Hi	GTCTCTCTACGC	CCTCCTACCCTTTGTGAATTTG	CTGCGTTCTTCATCGTTGCG	Fungal ITS	721	Sheep	9232	2638	Woodlands	E	Coopworth	2638.232/09	2009:2638:232/09	1138.31/07	Coopworth	2	C2b	Hi	156	HM	143	1	H	17.6972	49.2	3.71	Palmerston North	2010-06-06	rumen_content
Ba.S9247.C2aMay10Hi	AGCGACTGTGCA	GTCCGCGGCKGCTGGCAC	ACGAGTTTGATCMTGGCTCAG	Bacteria 16S	1336	Ar.S9247.C2aMay10Hi	AGTACGCTCGAG	GTAGGAATTGGCGGGGGAGCAC	CAGCGGTGTGTGCAAGGAGC	Archaea 16S	1693	Pr.S9247.C2aMay10Hi	ACACGAGCCACA	TCAATTGCAAAGATCTATCCC	AAGACTAGGGATTGGARTGG	Protozoa 18S	1125	Fu.S9247.C2aMay10Hi	ACATGTCACGTG	CCTCCTACCCTTTGTGAATTTG	CTGCGTTCTTCATCGTTGCG	Fungal ITS	595	Sheep	9247	2638	Woodlands	E	Texel	2638.247/09	2009:2638:247/09	3007.296/05	Texel	2	C2a	Hi	77	HM	82	1	H	19.3302	55.3	4.89	Palmerston North	2010-05-12	rumen_content
Ba.S9247.C2bJun10Hi	ATGCACTGGCGA	GTCCGCGGCKGCTGGCAC	ACGAGTTTGATCMTGGCTCAG	Bacteria 16S	2721	Ar.S9247.C2bJun10Hi	CGGAGTGTCTAT	GTAGGAATTGGCGGGGGAGCAC	CAGCGGTGTGTGCAAGGAGC	Archaea 16S	1471	Pr.S9247.C2bJun10Hi	GAGCATTCTCTA	TCAATTGCAAAGATCTATCCC	AAGACTAGGGATTGGARTGG	Protozoa 18S	1301	Fu.S9247.C2bJun10Hi	GTCGCTGTCTTC	CCTCCTACCCTTTGTGAATTTG	CTGCGTTCTTCATCGTTGCG	Fungal ITS	723	Sheep	9247	2638	Woodlands	E	Texel	2638.247/09	2009:2638:247/09	3007.296/05	Texel	2	C2b	Hi	3	LM1	1	3	Q	16.0987	58.5	3.53	Palmerston North	2010-06-02	rumen_content
Ba.S9248.C2aMay10Lo	AGCGAGCTATCT	GTCCGCGGCKGCTGGCAC	ACGAGTTTGATCMTGGCTCAG	Bacteria 16S	1329	Ar.S9248.C2aMay10Lo	AGTACTGCAGGC	GTAGGAATTGGCGGGGGAGCAC	CAGCGGTGTGTGCAAGGAGC	Archaea 16S	1571	Pr.S9248.C2aMay10Lo	ACACGGTGTCTA	TCAATTGCAAAGATCTATCCC	AAGACTAGGGATTGGARTGG	Protozoa 18S	1142	Fu.S9248.C2aMay10Lo	ACATTCAGCGCA	CCTCCTACCCTTTGTGAATTTG	CTGCGTTCTTCATCGTTGCG	Fungal ITS	671	Sheep	9248	2638	Woodlands	E	Coopworth	2638.248/09	2009:2638:248/09	1194.358/04	Coopworth	2	C2a	Lo	153	HM	101	1	H	15.8868	50.8	4.33	Palmerston North	2010-05-12	rumen_content
Ba.S9248.C2bJun10Lo	ATGCAGCTCAGT	GTCCGCGGCKGCTGGCAC	ACGAGTTTGATCMTGGCTCAG	Bacteria 16S	<781	Ar.S9248.C2bJun10Lo	CGGCGATGTACA	GTAGGAATTGGCGGGGGAGCAC	CAGCGGTGTGTGCAAGGAGC	Archaea 16S	1439	Pr.S9248.C2bJun10Lo	GAGCTGGCTGAT	TCAATTGCAAAGATCTATCCC	AAGACTAGGGATTGGARTGG	Protozoa 18S	1444	Fu.S9248.C2bJun10Lo	GTCGTAGCCAGA	CCTCCTACCCTTTGTGAATTTG	CTGCGTTCTTCATCGTTGCG	Fungal ITS	494	Sheep	9248	2638	Woodlands	E	Coopworth	2638.248/09	2009:2638:248/09	1194.358/04	Coopworth	2	C2b	Lo	NoData	NoData	NoData	NoData	NoData	13.765	55.3	4.34	Palmerston North	2010-06-02	rumen_content
Ba.S9272.C2aMay10Lo	ATCAGGCGTGTG	GTCCGCGGCKGCTGGCAC	ACGAGTTTGATCMTGGCTCAG	Bacteria 16S	1061	Ar.S9272.C2aMay10Lo	CGAGTCTAGTTG	GTAGGAATTGGCGGGGGAGCAC	CAGCGGTGTGTGCAAGGAGC	Archaea 16S	1502	Pr.S9272.C2aMay10Lo	GACGCTAGTTCA	TCAATTGCAAAGATCTATCCC	AAGACTAGGGATTGGARTGG	Protozoa 18S	1344	Fu.S9272.C2aMay10Lo	GTAGATGCTTCG	CCTCCTACCCTTTGTGAATTTG	CTGCGTTCTTCATCGTTGCG	Fungal ITS	627	Sheep	9272	2638	Woodlands	E	Texel	2638.272/09	2009:2638:272/09	3007.296/05	Texel	2	C2a	Lo	198	LM2	204	2	S	13.0964	43.8	4.69	Palmerston North	2010-05-16	rumen_content
Ba.S9272.C2bJun10Lo	CACGGACTATAC	GTCCGCGGCKGCTGGCAC	ACGAGTTTGATCMTGGCTCAG	Bacteria 16S	2121	Ar.S9272.C2bJun10Lo	CTACTGATATCG	GTAGGAATTGGCGGGGGAGCAC	CAGCGGTGTGTGCAAGGAGC	Archaea 16S	2721	Pr.S9272.C2bJun10Lo	GCACATCGAGCA	TCAATTGCAAAGATCTATCCC	AAGACTAGGGATTGGARTGG	Protozoa 18S	992	Fu.S9272.C2bJun10Lo	GTTGTATACTCG	CCTCCTACCCTTTGTGAATTTG	CTGCGTTCTTCATCGTTGCG	Fungal ITS	826	Sheep	9272	2638	Woodlands	E	Texel	2638.272/09	2009:2638:272/09	3007.296/05	Texel	2	C2b	Lo	208	LM2	189	2	S	14.4333	48.5	4.52	Palmerston North	2010-06-12	rumen_content
Ba.S9278.C2aMay10Hi	ATCCGATCACAG	GTCCGCGGCKGCTGGCAC	ACGAGTTTGATCMTGGCTCAG	Bacteria 16S	1642	Ar.S9278.C2aMay10Hi	CGAGTTGTAGCG	GTAGGAATTGGCGGGGGAGCAC	CAGCGGTGTGTGCAAGGAGC	Archaea 16S	1737	Pr.S9278.C2aMay10Hi	GACGTTGCACAG	TCAATTGCAAAGATCTATCCC	AAGACTAGGGATTGGARTGG	Protozoa 18S	1490	Fu.S9278.C2aMay10Hi	GTAGCAACGTCT	CCTCCTACCCTTTGTGAATTTG	CTGCGTTCTTCATCGTTGCG	Fungal ITS	477	Sheep	9278	2638	Woodlands	E	Coopworth	2638.278/09	2009:2638:278/09	2638.1404/07	Coopworth	2	C2a	Hi	187	HM	183	2	H	18.1171	39.6	4.31	Palmerston North	2010-05-16	rumen_content
Ba.S9278.C2bJun10Hi	CACGTCGATGGA	GTCCGCGGCKGCTGGCAC	ACGAGTTTGATCMTGGCTCAG	Bacteria 16S	1488	Ar.S9278.C2bJun10Hi	CTAGAACGCACT	GTAGGAATTGGCGGGGGAGCAC	CAGCGGTGTGTGCAAGGAGC	Archaea 16S	1812	Pr.S9278.C2bJun10Hi	GCACGACAACAC	TCAATTGCAAAGATCTATCCC	AAGACTAGGGATTGGARTGG	Protozoa 18S	1228	Fu.S9278.C2bJun10Hi	TAACAGTCGCTG	CCTCCTACCCTTTGTGAATTTG	CTGCGTTCTTCATCGTTGCG	Fungal ITS	578	Sheep	9278	2638	Woodlands	E	Coopworth	2638.278/09	2009:2638:278/09	2638.1404/07	Coopworth	2	C2b	Hi	51	LM1	51	1	Q	18.0718	43.4	3.6	Palmerston North	2010-06-12	rumen_content
Ba.S9293.C2aMay10Lo	ATCGTACAACTC	GTCCGCGGCKGCTGGCAC	ACGAGTTTGATCMTGGCTCAG	Bacteria 16S	1425	Ar.S9293.C2aMay10Lo	CGATGTCGTCAA	GTAGGAATTGGCGGGGGAGCAC	CAGCGGTGTGTGCAAGGAGC	Archaea 16S	1469	Pr.S9293.C2aMay10Lo	GACTGATCATCT	TCAATTGCAAAGATCTATCCC	AAGACTAGGGATTGGARTGG	Protozoa 18S	1182	Fu.S9293.C2aMay10Lo	GTATCCATGCGA	CCTCCTACCCTTTGTGAATTTG	CTGCGTTCTTCATCGTTGCG	Fungal ITS	494	Sheep	9293	2638	Woodlands	E	Coopworth	2638.293/09	2009:2638:293/09	1138.31/07	Coopworth	2	C2a	Lo	169	HM	172	2	H	15.5337	40.2	4.43	Palmerston North	2010-05-18	rumen_content
Ba.S9293.C2bJun10Lo	ATTATCGTGCAC	GTCCGCGGCKGCTGGCAC	ACGAGTTTGATCMTGGCTCAG	Bacteria 16S	1805	Ar.S9293.C2bJun10Lo	CGTGACAATGTC	GTAGGAATTGGCGGGGGAGCAC	CAGCGGTGTGTGCAAGGAGC	Archaea 16S	1505	Pr.S9293.C2bJun10Lo	GATCAGAAGATG	TCAATTGCAAAGATCTATCCC	AAGACTAGGGATTGGARTGG	Protozoa 18S	1203	Fu.S9293.C2bJun10Lo	GTGAGGTCGCTA	CCTCCTACCCTTTGTGAATTTG	CTGCGTTCTTCATCGTTGCG	Fungal ITS	682	Sheep	9293	2638	Woodlands	E	Coopworth	2638.293/09	2009:2638:293/09	1138.31/07	Coopworth	2	C2b	Lo	11	LM1	11	3	Q	14.0239	43.9	3.54	Palmerston North	2010-06-08	rumen_content
Ba.S9323.C2aMay10Lo	AGCGCTGATGTG	GTCCGCGGCKGCTGGCAC	ACGAGTTTGATCMTGGCTCAG	Bacteria 16S	1137	Ar.S9323.C2aMay10Lo	AGTAGTATCCTC	GTAGGAATTGGCGGGGGAGCAC	CAGCGGTGTGTGCAAGGAGC	Archaea 16S	1704	Pr.S9323.C2aMay10Lo	ACACTAGATCCG	TCAATTGCAAAGATCTATCCC	AAGACTAGGGATTGGARTGG	Protozoa 18S	1337	Fu.S9323.C2aMay10Lo	ACTCTTCTAGAG	CCTCCTACCCTTTGTGAATTTG	CTGCGTTCTTCATCGTTGCG	Fungal ITS	582	Sheep	9323	2638	Woodlands	E	Coopworth	2638.323/09	2009:2638:323/09	2638.1410/08	Coopworth	2	C2a	Lo	159	HM	173	2	H	14.523	44.8	4.2	Palmerston North	2010-05-12	rumen_content
Ba.S9323.C2bJun10Lo	ATGCCTGAGCAG	GTCCGCGGCKGCTGGCAC	ACGAGTTTGATCMTGGCTCAG	Bacteria 16S	1767	Ar.S9323.C2bJun10Lo	CGTAAGTCTACT	GTAGGAATTGGCGGGGGAGCAC	CAGCGGTGTGTGCAAGGAGC	Archaea 16S	2463	Pr.S9323.C2bJun10Lo	GAGGCTCATCAT	TCAATTGCAAAGATCTATCCC	AAGACTAGGGATTGGARTGG	Protozoa 18S	1189	Fu.S9323.C2bJun10Lo	GTCGTGTGTCAA	CCTCCTACCCTTTGTGAATTTG	CTGCGTTCTTCATCGTTGCG	Fungal ITS	790	Sheep	9323	2638	Woodlands	E	Coopworth	2638.323/09	2009:2638:323/09	2638.1410/08	Coopworth	2	C2b	Lo	9	LM1	10	3	Q	14.7271	48.4	3.96	Palmerston North	2010-06-02	rumen_content
Ba.S9336.C2aMay10Hi	ATACACGTGGCG	GTCCGCGGCKGCTGGCAC	ACGAGTTTGATCMTGGCTCAG	Bacteria 16S	1828	Ar.S9336.C2aMay10Hi	CCGATGTCAGAT	GTAGGAATTGGCGGGGGAGCAC	CAGCGGTGTGTGCAAGGAGC	Archaea 16S	1709	Pr.S9336.C2aMay10Hi	GAATGATGAGTG	TCAATTGCAAAGATCTATCCC	AAGACTAGGGATTGGARTGG	Protozoa 18S	673	Fu.S9336.C2aMay10Hi	GGCGTACTGATG	CCTCCTACCCTTTGTGAATTTG	CTGCGTTCTTCATCGTTGCG	Fungal ITS	589	Sheep	9336	2638	Woodlands	E	Coopworth	2638.336/09	2009:2638:336/09	2415.1/07	Coopworth	2	C2a	Hi	68	HM	67	1	H	20.8408	41.7	4.39	Palmerston North	2010-05-12	rumen_content
Ba.S9336.C2bJun10Hi	ATGCGTAGTGCG	GTCCGCGGCKGCTGGCAC	ACGAGTTTGATCMTGGCTCAG	Bacteria 16S	2280	Ar.S9336.C2bJun10Hi	CGTACAGTTATC	GTAGGAATTGGCGGGGGAGCAC	CAGCGGTGTGTGCAAGGAGC	Archaea 16S	1265	Pr.S9336.C2bJun10Hi	GAGTAGCTCGTG	TCAATTGCAAAGATCTATCCC	AAGACTAGGGATTGGARTGG	Protozoa 18S	1230	Fu.S9336.C2bJun10Hi	GTCTACACACAT	CCTCCTACCCTTTGTGAATTTG	CTGCGTTCTTCATCGTTGCG	Fungal ITS	719	Sheep	9336	2638	Woodlands	E	Coopworth	2638.336/09	2009:2638:336/09	2415.1/07	Coopworth	2	C2b	Hi	4	LM1	5	3	Q	16.2654	44.6	3.55	Palmerston North	2010-06-02	rumen_content
Ba.S9344.C2aMay10Hi	ATGAGACTCCAC	GTCCGCGGCKGCTGGCAC	ACGAGTTTGATCMTGGCTCAG	Bacteria 16S	1613	Ar.S9344.C2aMay10Hi	CGCTAGAACGCA	GTAGGAATTGGCGGGGGAGCAC	CAGCGGTGTGTGCAAGGAGC	Archaea 16S	1612	Pr.S9344.C2aMay10Hi	GAGATGCCGACT	TCAATTGCAAAGATCTATCCC	AAGACTAGGGATTGGARTGG	Protozoa 18S	1151	Fu.S9344.C2aMay10Hi	GTCCATAGCTAG	CCTCCTACCCTTTGTGAATTTG	CTGCGTTCTTCATCGTTGCG	Fungal ITS	584	Sheep	9344	2638	Woodlands	E	Coopworth	2638.344/09	2009:2638:344/09	2638.1102/07	Coopworth	2	C2a	Hi	178	HM	193	2	H	16.6004	47.8	3.99	Palmerston North	2010-05-22	rumen_content
Ba.S9344.C2bJun10Hi	ATGGTCTACTAC	GTCCGCGGCKGCTGGCAC	ACGAGTTTGATCMTGGCTCAG	Bacteria 16S	2183	Ar.S9344.C2bJun10Hi	CGTATGCTGTAT	GTAGGAATTGGCGGGGGAGCAC	CAGCGGTGTGTGCAAGGAGC	Archaea 16S	1867	Pr.S9344.C2bJun10Hi	GAGTGGTAGAGA	TCAATTGCAAAGATCTATCCC	AAGACTAGGGATTGGARTGG	Protozoa 18S	1034	Fu.S9344.C2bJun10Hi	GTCTGACAGTTG	CCTCCTACCCTTTGTGAATTTG	CTGCGTTCTTCATCGTTGCG	Fungal ITS	<159	Sheep	9344	2638	Woodlands	E	Coopworth	2638.344/09	2009:2638:344/09	2638.1102/07	Coopworth	2	C2b	Hi	157	HM	116	1	H	18.3919	49.9	3.73	Palmerston North	2010-06-06	rumen_content
Ba.S9391.C2aMay10Hi	ATCTGAGCTGGT	GTCCGCGGCKGCTGGCAC	ACGAGTTTGATCMTGGCTCAG	Bacteria 16S	1187	Ar.S9391.C2aMay10Hi	CGCAGACAGACT	GTAGGAATTGGCGGGGGAGCAC	CAGCGGTGTGTGCAAGGAGC	Archaea 16S	1518	Pr.S9391.C2aMay10Hi	GACTTCAGTGTG	TCAATTGCAAAGATCTATCCC	AAGACTAGGGATTGGARTGG	Protozoa 18S	1597	Fu.S9391.C2aMay10Hi	GTATGTTGCTCA	CCTCCTACCCTTTGTGAATTTG	CTGCGTTCTTCATCGTTGCG	Fungal ITS	523	Sheep	9391	2638	Woodlands	E	Coopworth	2638.391/09	2009:2638:391/09	2638.1420/07	Coopworth	2	C2a	Hi	206	LM2	185	1	S	17.6169	38.1	4.58	Palmerston North	2010-05-20	rumen_content
Ba.S9391.C2bJun10Hi	ATGTACGGCGAC	GTCCGCGGCKGCTGGCAC	ACGAGTTTGATCMTGGCTCAG	Bacteria 16S	2039	Ar.S9391.C2bJun10Hi	CGTCAACGATGT	GTAGGAATTGGCGGGGGAGCAC	CAGCGGTGTGTGCAAGGAGC	Archaea 16S	<515	Pr.S9391.C2bJun10Hi	GATACGTCCTGA	TCAATTGCAAAGATCTATCCC	AAGACTAGGGATTGGARTGG	Protozoa 18S	1325	Fu.S9391.C2bJun10Hi	GTCTGGATAGCG	CCTCCTACCCTTTGTGAATTTG	CTGCGTTCTTCATCGTTGCG	Fungal ITS	580	Sheep	9391	2638	Woodlands	E	Coopworth	2638.391/09	2009:2638:391/09	2638.1420/07	Coopworth	2	C2b	Hi	152	HM	128	1	H	17.1612	40	4.27	Palmerston North	2010-06-06	rumen_content
Ba.S9394.C2aMay10Hi	ATCTACTACACG	GTCCGCGGCKGCTGGCAC	ACGAGTTTGATCMTGGCTCAG	Bacteria 16S	1182	Ar.S9394.C2aMay10Hi	CGCACATGTTAT	GTAGGAATTGGCGGGGGAGCAC	CAGCGGTGTGTGCAAGGAGC	Archaea 16S	1401	Pr.S9394.C2aMay10Hi	GACTGCATCTTA	TCAATTGCAAAGATCTATCCC	AAGACTAGGGATTGGARTGG	Protozoa 18S	1373	Fu.S9394.C2aMay10Hi	GTATGACTGGCT	CCTCCTACCCTTTGTGAATTTG	CTGCGTTCTTCATCGTTGCG	Fungal ITS	337	Sheep	9394	2638	Woodlands	E	Coopworth	2638.394/09	2009:2638:394/09	2638.1404/07	Coopworth	2	C2a	Hi	193	HM	181	2	H	17.9776	38.2	4.07	Palmerston North	2010-05-18	rumen_content
Ba.S9394.C2bJun10Hi	ATTCTGTGAGCG	GTCCGCGGCKGCTGGCAC	ACGAGTTTGATCMTGGCTCAG	Bacteria 16S	1762	Ar.S9394.C2bJun10Hi	CGTGATCTCTCC	GTAGGAATTGGCGGGGGAGCAC	CAGCGGTGTGTGCAAGGAGC	Archaea 16S	1629	Pr.S9394.C2bJun10Hi	GATCCGACACTA	TCAATTGCAAAGATCTATCCC	AAGACTAGGGATTGGARTGG	Protozoa 18S	1279	Fu.S9394.C2bJun10Hi	GTGATAGTGCCG	CCTCCTACCCTTTGTGAATTTG	CTGCGTTCTTCATCGTTGCG	Fungal ITS	594	Sheep	9394	2638	Woodlands	E	Coopworth	2638.394/09	2009:2638:394/09	2638.1404/07	Coopworth	2	C2b	Hi	65	LM1	65	1	Q	17.586	42.4	4.54	Palmerston North	2010-06-08	rumen_content
Ba.S9474.C2aMay10Lo	ATCCTCAGTAGT	GTCCGCGGCKGCTGGCAC	ACGAGTTTGATCMTGGCTCAG	Bacteria 16S	2373	Ar.S9474.C2aMay10Lo	CGATAGATCTTC	GTAGGAATTGGCGGGGGAGCAC	CAGCGGTGTGTGCAAGGAGC	Archaea 16S	2515	Pr.S9474.C2aMay10Lo	GACTAACGTCAC	TCAATTGCAAAGATCTATCCC	AAGACTAGGGATTGGARTGG	Protozoa 18S	1339	Fu.S9474.C2aMay10Lo	GTAGCGCGAGTT	CCTCCTACCCTTTGTGAATTTG	CTGCGTTCTTCATCGTTGCG	Fungal ITS	353	Sheep	9474	2638	Woodlands	E	Coopworth	2638.474/09	2009:2638:474/09	2638.1410/08	Coopworth	2	C2a	Lo	35	LM1	31	3	Q	15.1411	37.1	3.51	Palmerston North	2010-05-16	rumen_content
Ba.S9474.C2bJun10Lo	CACGTGACATGT	GTCCGCGGCKGCTGGCAC	ACGAGTTTGATCMTGGCTCAG	Bacteria 16S	2054	Ar.S9474.C2bJun10Lo	CTAGAGACTCTT	GTAGGAATTGGCGGGGGAGCAC	CAGCGGTGTGTGCAAGGAGC	Archaea 16S	1506	Pr.S9474.C2bJun10Lo	GCACTCGTTAGA	TCAATTGCAAAGATCTATCCC	AAGACTAGGGATTGGARTGG	Protozoa 18S	1458	Fu.S9474.C2bJun10Lo	TAACTCTGATGC	CCTCCTACCCTTTGTGAATTTG	CTGCGTTCTTCATCGTTGCG	Fungal ITS	588	Sheep	9474	2638	Woodlands	E	Coopworth	2638.474/09	2009:2638:474/09	2638.1410/08	Coopworth	2	C2b	Lo	26	LM1	24	3	Q	14.7486	42.4	3.47	Palmerston North	2010-06-12	rumen_content
Ba.S964.C3aJul10Lo	AGATCTCTGCAT	GTCCGCGGCKGCTGGCAC	ACGAGTTTGATCMTGGCTCAG	Bacteria 16S	1418	Ar.S964.C3aJul10Lo	AGCTATCCACGA	GTAGGAATTGGCGGGGGAGCAC	CAGCGGTGTGTGCAAGGAGC	Archaea 16S	<515	Pr.S964.C3aJul10Lo	AACTCGTCGATG	TCAATTGCAAAGATCTATCCC	AAGACTAGGGATTGGARTGG	Protozoa 18S	995	Fu.S964.C3aJul10Lo	ACAGACCACTCA	CCTCCTACCCTTTGTGAATTTG	CTGCGTTCTTCATCGTTGCG	Fungal ITS	307	Sheep	964	9153	Poukawa	E	Romney	9153.964/09	2009:9153:964/09	630.115/05	Romney	3	C3a	Lo	19	LM1	16	3	Q	13.3427	43.8	3.32	Palmerston North	2010-07-21	rumen_content
Ba.S964.C3bAug10Lo	ATCTCTGGCATA	GTCCGCGGCKGCTGGCAC	ACGAGTTTGATCMTGGCTCAG	Bacteria 16S	1741	Ar.S964.C3bAug10Lo	CGCACTCTAGAA	GTAGGAATTGGCGGGGGAGCAC	CAGCGGTGTGTGCAAGGAGC	Archaea 16S	1291	Pr.S964.C3bAug10Lo	GACTGTCATGCA	TCAATTGCAAAGATCTATCCC	AAGACTAGGGATTGGARTGG	Protozoa 18S	1006	Fu.S964.C3bAug10Lo	GTATGCGCTGTA	CCTCCTACCCTTTGTGAATTTG	CTGCGTTCTTCATCGTTGCG	Fungal ITS	315	Sheep	964	9153	Poukawa	E	Romney	9153.964/09	2009:9153:964/09	630.115/05	Romney	3	C3b	Lo	8	LM1	7	3	Q	12.6161	47.8	3.43	Palmerston North	2010-08-10	rumen_content
Ba.S9643.C2aMay10Lo	ATAGGCGATCTC	GTCCGCGGCKGCTGGCAC	ACGAGTTTGATCMTGGCTCAG	Bacteria 16S	1578	Ar.S9643.C2aMay10Lo	CGACATGCTATT	GTAGGAATTGGCGGGGGAGCAC	CAGCGGTGTGTGCAAGGAGC	Archaea 16S	1903	Pr.S9643.C2aMay10Lo	GACCACTACGAT	TCAATTGCAAAGATCTATCCC	AAGACTAGGGATTGGARTGG	Protozoa 18S	1371	Fu.S9643.C2aMay10Lo	GTACAAGAGTGA	CCTCCTACCCTTTGTGAATTTG	CTGCGTTCTTCATCGTTGCG	Fungal ITS	751	Sheep	9643	2638	Woodlands	E	Coopworth	2638.643/09	2009:2638:643/09	2638.1410/08	Coopworth	2	C2a	Lo	84	HM	131	1	H	14.847	44.6	3.86	Palmerston North	2010-05-14	rumen_content
Ba.S9643.C2bJun10Lo	CACAGTGGACGT	GTCCGCGGCKGCTGGCAC	ACGAGTTTGATCMTGGCTCAG	Bacteria 16S	3006	Ar.S9643.C2bJun10Lo	CTACACAAGCAC	GTAGGAATTGGCGGGGGAGCAC	CAGCGGTGTGTGCAAGGAGC	Archaea 16S	1569	Pr.S9643.C2bJun10Lo	GATGTCGTGTCA	TCAATTGCAAAGATCTATCCC	AAGACTAGGGATTGGARTGG	Protozoa 18S	1176	Fu.S9643.C2bJun10Lo	GTGTTGCAGCAT	CCTCCTACCCTTTGTGAATTTG	CTGCGTTCTTCATCGTTGCG	Fungal ITS	612	Sheep	9643	2638	Woodlands	E	Coopworth	2638.643/09	2009:2638:643/09	2638.1410/08	Coopworth	2	C2b	Lo	1	LM1	2	3	Q	14.2801	49.7	3.06	Palmerston North	2010-06-10	rumen_content
Ba.S9684.C2aMay10Hi	ATCTCTGGCATA	GTCCGCGGCKGCTGGCAC	ACGAGTTTGATCMTGGCTCAG	Bacteria 16S	1095	Ar.S9684.C2aMay10Hi	CGCACTCTAGAA	GTAGGAATTGGCGGGGGAGCAC	CAGCGGTGTGTGCAAGGAGC	Archaea 16S	1879	Pr.S9684.C2aMay10Hi	GACTGTCATGCA	TCAATTGCAAAGATCTATCCC	AAGACTAGGGATTGGARTGG	Protozoa 18S	1202	Fu.S9684.C2aMay10Hi	GTATGCGCTGTA	CCTCCTACCCTTTGTGAATTTG	CTGCGTTCTTCATCGTTGCG	Fungal ITS	461	Sheep	9684	2638	Woodlands	E	Coopworth	2638.684/09	2009:2638:684/09	2638.1194/07	Coopworth	2	C2a	Hi	60	LM1	63	1	Q	18.7254	43.9	4.35	Palmerston North	2010-05-18	rumen_content
Ba.S9684.C2bJun10Hi	CAACACGCACGA	GTCCGCGGCKGCTGGCAC	ACGAGTTTGATCMTGGCTCAG	Bacteria 16S	2262	Ar.S9684.C2bJun10Hi	CGTGCATTATCA	GTAGGAATTGGCGGGGGAGCAC	CAGCGGTGTGTGCAAGGAGC	Archaea 16S	1552	Pr.S9684.C2bJun10Hi	GATCGCAGGTGT	TCAATTGCAAAGATCTATCCC	AAGACTAGGGATTGGARTGG	Protozoa 18S	1482	Fu.S9684.C2bJun10Hi	GTGCAATCGACG	CCTCCTACCCTTTGTGAATTTG	CTGCGTTCTTCATCGTTGCG	Fungal ITS	602	Sheep	9684	2638	Woodlands	E	Coopworth	2638.684/09	2009:2638:684/09	2638.1194/07	Coopworth	2	C2b	Hi	24	LM1	22	3	Q	16.6413	47.3	3.87	Palmerston North	2010-06-08	rumen_content
Ba.S9688.C2aMay10Lo	ATATCGCTACTG	GTCCGCGGCKGCTGGCAC	ACGAGTTTGATCMTGGCTCAG	Bacteria 16S	1528	Ar.S9688.C2aMay10Lo	CGACTTATGTGT	GTAGGAATTGGCGGGGGAGCAC	CAGCGGTGTGTGCAAGGAGC	Archaea 16S	1580	Pr.S9688.C2aMay10Lo	GACCGAGCTATG	TCAATTGCAAAGATCTATCCC	AAGACTAGGGATTGGARTGG	Protozoa 18S	1173	Fu.S9688.C2aMay10Lo	GTACGGCATACG	CCTCCTACCCTTTGTGAATTTG	CTGCGTTCTTCATCGTTGCG	Fungal ITS	700	Sheep	9688	2638	Woodlands	E	Coopworth	2638.688/09	2009:2638:688/09	2638.1266/05	TexComp	2	C2a	Lo	204	LM2	174	2	S	15.8566	38	4.6	Palmerston North	2010-05-14	rumen_content
Ba.S9688.C2bJun10Lo	CACATCTAACAC	GTCCGCGGCKGCTGGCAC	ACGAGTTTGATCMTGGCTCAG	Bacteria 16S	1803	Ar.S9688.C2bJun10Lo	CTACATCTAAGC	GTAGGAATTGGCGGGGGAGCAC	CAGCGGTGTGTGCAAGGAGC	Archaea 16S	1418	Pr.S9688.C2bJun10Lo	GATGTGAGCGCT	TCAATTGCAAAGATCTATCCC	AAGACTAGGGATTGGARTGG	Protozoa 18S	1090	Fu.S9688.C2bJun10Lo	GTTAGAGCACTC	CCTCCTACCCTTTGTGAATTTG	CTGCGTTCTTCATCGTTGCG	Fungal ITS	763	Sheep	9688	2638	Woodlands	E	Coopworth	2638.688/09	2009:2638:688/09	2638.1266/05	TexComp	2	C2b	Lo	12	LM1	12	3	Q	13.7004	41.8	3.48	Palmerston North	2010-06-10	rumen_content
Ba.S9717.C2aMay10Hi	ATCTGGTGCTAT	GTCCGCGGCKGCTGGCAC	ACGAGTTTGATCMTGGCTCAG	Bacteria 16S	1352	Ar.S9717.C2aMay10Hi	CGCAGCGGTATA	GTAGGAATTGGCGGGGGAGCAC	CAGCGGTGTGTGCAAGGAGC	Archaea 16S	1524	Pr.S9717.C2aMay10Hi	GAGAATACGTGA	TCAATTGCAAAGATCTATCCC	AAGACTAGGGATTGGARTGG	Protozoa 18S	1245	Fu.S9717.C2aMay10Hi	GTCAACGCGATG	CCTCCTACCCTTTGTGAATTTG	CTGCGTTCTTCATCGTTGCG	Fungal ITS	512	Sheep	9717	2638	Woodlands	E	Coopworth	2638.717/09	2009:2638:717/09	2638.1194/07	Coopworth	2	C2a	Hi	137	HM	135	1	H	18.8883	38.5	4.38	Palmerston North	2010-05-20	rumen_content
Ba.S9717.C2bJun10Hi	ATGTCACCGTGA	GTCCGCGGCKGCTGGCAC	ACGAGTTTGATCMTGGCTCAG	Bacteria 16S	1539	Ar.S9717.C2bJun10Hi	CGTCACGACTAA	GTAGGAATTGGCGGGGGAGCAC	CAGCGGTGTGTGCAAGGAGC	Archaea 16S	1726	Pr.S9717.C2bJun10Hi	GATAGCTGTCTT	TCAATTGCAAAGATCTATCCC	AAGACTAGGGATTGGARTGG	Protozoa 18S	1315	Fu.S9717.C2bJun10Hi	GTCTTCGTCGCT	CCTCCTACCCTTTGTGAATTTG	CTGCGTTCTTCATCGTTGCG	Fungal ITS	656	Sheep	9717	2638	Woodlands	E	Coopworth	2638.717/09	2009:2638:717/09	2638.1194/07	Coopworth	2	C2b	Hi	63	LM1	62	1	Q	17.1289	41.3	4.39	Palmerston North	2010-06-06	rumen_content
Ba.S9726.C2aMay10Lo	ATCGATCTGTGG	GTCCGCGGCKGCTGGCAC	ACGAGTTTGATCMTGGCTCAG	Bacteria 16S	1596	Ar.S9726.C2aMay10Lo	CGATATTCATCG	GTAGGAATTGGCGGGGGAGCAC	CAGCGGTGTGTGCAAGGAGC	Archaea 16S	1611	Pr.S9726.C2aMay10Lo	GACTAGACCAGC	TCAATTGCAAAGATCTATCCC	AAGACTAGGGATTGGARTGG	Protozoa 18S	1435	Fu.S9726.C2aMay10Lo	GTAGCTGACGCA	CCTCCTACCCTTTGTGAATTTG	CTGCGTTCTTCATCGTTGCG	Fungal ITS	618	Sheep	9726	2638	Woodlands	E	Coopworth	2638.726/09	2009:2638:726/09	2638.1266/05	TexComp	2	C2a	Lo	172	HM	188	2	H	15.1712	42.5	4.07	Palmerston North	2010-05-16	rumen_content
Ba.S9726.C2bJun10Lo	CACTACTGTTGA	GTCCGCGGCKGCTGGCAC	ACGAGTTTGATCMTGGCTCAG	Bacteria 16S	2039	Ar.S9726.C2bJun10Lo	CTAGCGAACATC	GTAGGAATTGGCGGGGGAGCAC	CAGCGGTGTGTGCAAGGAGC	Archaea 16S	<515	Pr.S9726.C2bJun10Lo	GCACTGAGACGT	TCAATTGCAAAGATCTATCCC	AAGACTAGGGATTGGARTGG	Protozoa 18S	368	Fu.S9726.C2bJun10Lo	TAAGCGCAGCAC	CCTCCTACCCTTTGTGAATTTG	CTGCGTTCTTCATCGTTGCG	Fungal ITS	582	Sheep	9726	2638	Woodlands	E	Coopworth	2638.726/09	2009:2638:726/09	2638.1266/05	TexComp	2	C2b	Lo	186	HM	192	2	H	13.8987	46.5	4.07	Palmerston North	2010-06-12	rumen_content
Ba.S9740.C2aMay10Lo	ATAGCTCCATAC	GTCCGCGGCKGCTGGCAC	ACGAGTTTGATCMTGGCTCAG	Bacteria 16S	1509	Ar.S9740.C2aMay10Lo	CGACAGCTGACA	GTAGGAATTGGCGGGGGAGCAC	CAGCGGTGTGTGCAAGGAGC	Archaea 16S	1679	Pr.S9740.C2aMay10Lo	GACATCGGCTAT	TCAATTGCAAAGATCTATCCC	AAGACTAGGGATTGGARTGG	Protozoa 18S	1164	Fu.S9740.C2aMay10Lo	GGTGCGTGTATG	CCTCCTACCCTTTGTGAATTTG	CTGCGTTCTTCATCGTTGCG	Fungal ITS	539	Sheep	9740	2638	Woodlands	E	Coopworth	2638.740/09	2009:2638:740/09	2638.1194/07	Coopworth	2	C2a	Lo	184	HM	148	1	H	16.2226	40.4	4.39	Palmerston North	2010-05-16	rumen_content
Ba.S9740.C2bJun10Lo	CACAGCTCGAAT	GTCCGCGGCKGCTGGCAC	ACGAGTTTGATCMTGGCTCAG	Bacteria 16S	1405	Ar.S9740.C2bJun10Lo	CTAACGCAGTCA	GTAGGAATTGGCGGGGGAGCAC	CAGCGGTGTGTGCAAGGAGC	Archaea 16S	1586	Pr.S9740.C2bJun10Lo	GATGCATGACGC	TCAATTGCAAAGATCTATCCC	AAGACTAGGGATTGGARTGG	Protozoa 18S	1244	Fu.S9740.C2bJun10Lo	GTGTGTGTCAGG	CCTCCTACCCTTTGTGAATTTG	CTGCGTTCTTCATCGTTGCG	Fungal ITS	646	Sheep	9740	2638	Woodlands	E	Coopworth	2638.740/09	2009:2638:740/09	2638.1194/07	Coopworth	2	C2b	Lo	18	LM1	17	3	Q	13.7526	45.6	3.1	Palmerston North	2010-06-12	rumen_content
